# Supplementary material for: Identifying gene expression patterns associated with drug-specific survival in cancer patients
Source: Sci Rep. 2021 Mar 2;11:5004. doi: 10.1038/s41598-021-84211-y (PMC7925648; doi:10.1038/s41598-021-84211-y)
Supplement: Supplementary file 2 — Supplementary Information 2. [file 41598_2021_84211_MOESM2_ESM.csv]

Disease	Drug	Gene ID	Gene symbol	p-value	q-value	Low expressors	High expressors	PubMed results
BLCA	Cisplatin	ENSG00000254271.1	RP11-131N11.4	2.281908534565017e-06	0.07968652793554497	11	66	0
LGG	Bevacizumab	ENSG00000078237.5	C12orf5	0.00024248055583417843	0.018497398043303765	25	24	0
LGG	Bevacizumab	ENSG00000276644.3	DACH1	0.0017068218063009811	0.06733208139919257	14	35	0
LGG	Bevacizumab	ENSG00000109805.8	NCAPG	0.001773294290144707	0.06846667824989658	34	15	0
LGG	Bevacizumab	ENSG00000125843.9	AP5S1	0.0004105807025655583	0.02674230788637133	35	14	0
LGG	Bevacizumab	ENSG00000105053.9	VRK3	5.095954690056407e-06	0.0016113901886863847	38	11	0
LGG	Bevacizumab	ENSG00000123364.4	HOXC13	0.00034056846180204297	0.02351001652686286	28	21	0
LGG	Bevacizumab	ENSG00000072694.17	FCGR2B	0.0027764797058418343	0.09127134517666068	38	11	0
LGG	Bevacizumab	ENSG00000270863.1	DDX55P1	0.002523393174764576	0.08559017853159086	10	39	0
LGG	Bevacizumab	ENSG00000070444.13	MNT	0.00105737272107336	0.049831231241930826	32	17	0
LGG	Bevacizumab	ENSG00000267041.4	ZNF850	0.00012498464283736965	0.011878257788149297	36	13	0
LGG	Bevacizumab	ENSG00000215915.8	ATAD3C	0.0015446856296108679	0.06269888564911194	38	11	0
LGG	Bevacizumab	ENSG00000088356.5	PDRG1	0.0017249996355042678	0.06762526092951471	34	15	0
LGG	Bevacizumab	ENSG00000198105.10	ZNF248	0.0018143322055079213	0.06939581627241762	18	31	0
LGG	Bevacizumab	ENSG00000095794.18	CREM	2.8047880070185114e-05	0.004659988887932027	36	13	0
LGG	Bevacizumab	ENSG00000253300.1	RP11-108E14.1	0.0025371446528841698	0.08577160928970794	14	35	0
LGG	Bevacizumab	ENSG00000243317.6	C7orf73	0.0003482839788066696	0.023814995895355975	33	16	0
LGG	Bevacizumab	ENSG00000213538.5	KRT8P41	0.002668826293035029	0.08853187728418231	10	39	0
LGG	Bevacizumab	ENSG00000237883.1	DGUOK-AS1	0.0015791305042291656	0.06357054114047801	39	10	0
LGG	Bevacizumab	ENSG00000236744.2	RP11-168O22.1	0.0001877149773626928	0.015660221834874862	17	32	0
LGG	Bevacizumab	ENSG00000168743.11	NPNT	1.7110929005957083e-05	0.003388482456179683	27	22	0
LGG	Bevacizumab	ENSG00000100354.19	TNRC6B	3.2244115220316627e-07	0.000252858351557723	11	38	0
LGG	Bevacizumab	ENSG00000245750.6	RP11-279F6.1	2.506336888237778e-07	0.0002136379769300071	20	29	0
LGG	Bevacizumab	ENSG00000157399.13	ARSE	9.128819382039559e-05	0.009921530749359971	32	17	0
LGG	Bevacizumab	ENSG00000205795.4	CYS1	7.522260497507582e-05	0.008638063112954342	11	38	0
LGG	Bevacizumab	ENSG00000198642.6	KLHL9	0.001223442238318894	0.054886922384992945	13	36	0
LGG	Bevacizumab	ENSG00000122483.16	CCDC18	0.001554044599444048	0.06294843878533174	38	11	0
LGG	Bevacizumab	ENSG00000070950.8	RAD18	0.0023586417221488853	0.08272123606928246	36	13	0
LGG	Bevacizumab	ENSG00000254635.4	WAC-AS1	0.000503606347578868	0.030556981443894647	26	23	0
LGG	Bevacizumab	ENSG00000229754.1	CXCR2P1	0.0008713199266629367	0.04302828000560925	38	11	0
LGG	Bevacizumab	ENSG00000269640.4	CTD-2521M24.9	0.0019126265963021788	0.07193108527301227	26	23	0
LGG	Bevacizumab	ENSG00000259017.1	RP11-561B11.6	4.109787213642888e-06	0.0014194609526414872	13	36	0
LGG	Bevacizumab	ENSG00000096717.10	SIRT1	0.0013494593952107128	0.058531308502446956	22	27	0
LGG	Bevacizumab	ENSG00000105852.9	PON3	0.0012137156640207828	0.05457544860809047	10	39	0
LGG	Bevacizumab	ENSG00000105991.7	HOXA1	3.6871740749419574e-05	0.005560542133787467	32	17	0
LGG	Bevacizumab	ENSG00000114739.12	ACVR2B	8.172652165676755e-06	0.0021948609001108603	12	37	0
LGG	Bevacizumab	ENSG00000255184.1	RP11-313I2.7	9.370211732724645e-05	0.009921530749359971	15	34	0
LGG	Bevacizumab	ENSG00000115457.8	IGFBP2	0.0025217277296389574	0.08559017853159086	35	14	0
LGG	Bevacizumab	ENSG00000172007.5	RAB33B	0.0003032191727801431	0.02179880733362243	33	16	0
LGG	Bevacizumab	ENSG00000164975.14	SNAPC3	0.0002121460381190137	0.016976012560503115	13	36	0
LGG	Bevacizumab	ENSG00000253825.1	RP11-96A1.5	0.0010015051972320985	0.04777252893366251	37	12	0
LGG	Bevacizumab	ENSG00000151364.14	KCTD14	0.0002384749329656757	0.01837154635604277	39	10	0
LGG	Bevacizumab	ENSG00000181481.12	RNF135	6.721482821948499e-06	0.0019097778365840627	32	17	0
LGG	Bevacizumab	ENSG00000115112.7	TFCP2L1	3.860041098025676e-05	0.005605637461243955	32	17	0
LGG	Bevacizumab	ENSG00000131848.8	ZSCAN5A	4.387457624743621e-05	0.006058262765645838	26	23	0
LGG	Bevacizumab	ENSG00000120149.8	MSX2	0.0025169791831528244	0.08559017853159086	27	22	0
LGG	Bevacizumab	ENSG00000100104.11	SRRD	7.543506197064458e-05	0.008638063112954342	18	31	0
LGG	Bevacizumab	ENSG00000260702.2	LA16c-349E11.1	0.0012947822752781882	0.05717163627664162	22	27	0
LGG	Bevacizumab	ENSG00000149292.15	TTC12	1.5598339865366944e-06	0.000711175472233765	36	13	0
LGG	Bevacizumab	ENSG00000150456.9	N6AMT2	0.0007469655715001034	0.03957908116016088	22	27	0
LGG	Bevacizumab	ENSG00000135046.12	ANXA1	5.833422471780878e-05	0.007258792100477097	35	14	0
LGG	Bevacizumab	ENSG00000012223.11	LTF	0.0001968148937167359	0.016212420131582382	39	10	0
LGG	Bevacizumab	ENSG00000154839.8	SKA1	0.001182774783831698	0.05355265505085552	38	11	0
LGG	Bevacizumab	ENSG00000253187.2	HOXA10-AS	0.0003729944928612011	0.024957532534279344	33	16	0
LGG	Bevacizumab	ENSG00000206675.1	RNU6-32P	0.002684952736176703	0.08891638242017612	33	16	0
LGG	Bevacizumab	ENSG00000073331.16	ALPK1	0.0007704919384474549	0.039961625537731096	37	12	0
LGG	Bevacizumab	ENSG00000024526.15	DEPDC1	0.0007343684500802296	0.03933686738749426	39	10	0
LGG	Bevacizumab	ENSG00000265215.1	MIR4269	0.0008185305942201212	0.04123732442637911	16	33	0
LGG	Bevacizumab	ENSG00000279797.1	RP11-432J3.4	0.0006609486204118826	0.036421290625329304	16	33	0
LGG	Bevacizumab	ENSG00000198001.12	IRAK4	3.720152044324288e-09	1.4586716165795533e-05	39	10	0
LGG	Bevacizumab	ENSG00000184708.16	EIF4ENIF1	8.149436120216321e-09	1.9971211892105122e-05	12	37	0
LGG	Bevacizumab	ENSG00000149554.11	CHEK1	0.0026057648484184765	0.08705263200728344	39	10	0
LGG	Bevacizumab	ENSG00000159184.7	HOXB13	0.0003035488090833422	0.02179880733362243	36	13	0
LGG	Bevacizumab	ENSG00000196557.9	CACNA1H	0.002242780522975745	0.08009055036965297	29	20	0
LGG	Bevacizumab	ENSG00000130159.12	ECSIT	0.0013581108331704884	0.058532597115839455	15	34	0
LGG	Bevacizumab	ENSG00000100888.11	CHD8	0.000706723975619816	0.03838039762334208	11	38	0
LGG	Bevacizumab	ENSG00000201558.1	RNVU1-6	0.0004943324337506896	0.03028558551150709	20	29	0
LGG	Bevacizumab	ENSG00000139977.12	NAA30	0.0021116553030029023	0.07701797043262555	16	33	0
LGG	Bevacizumab	ENSG00000242385.1	LINC00901	0.0015304192462589807	0.062378106700431014	36	13	0
LGG	Bevacizumab	ENSG00000277385.1	Metazoa_SRP	2.782616598173e-05	0.004659988887932027	14	35	0
LGG	Bevacizumab	ENSG00000161955.15	TNFSF13	9.41190486588358e-05	0.009921530749359971	35	14	0
LGG	Bevacizumab	ENSG00000178789.7	CD300LB	0.0024232103388942285	0.08435658852787165	38	11	0
LGG	Bevacizumab	ENSG00000049323.14	LTBP1	0.00018404574823680165	0.015600386039371509	21	28	0
LGG	Bevacizumab	ENSG00000156500.13	FAM122C	0.0011529989047823967	0.05256870587967183	22	27	0
LGG	Bevacizumab	ENSG00000166135.12	HIF1AN	0.002366328000801178	0.08284260795661982	32	17	0
LGG	Bevacizumab	ENSG00000161057.9	PSMC2	0.00011117295171873187	0.010843511037043474	36	13	0
LGG	Bevacizumab	ENSG00000261167.1	RP11-517B11.7	0.0002254483838370148	0.017741519294872297	20	29	0
LGG	Bevacizumab	ENSG00000203489.3	HMGB1P39	0.0008200819722797426	0.04123732442637911	15	34	0
LGG	Bevacizumab	ENSG00000177738.3	CTD-2201E18.3	0.00022681562275368898	0.017741519294872297	31	18	0
LGG	Bevacizumab	ENSG00000095539.14	SEMA4G	0.0003028989411756658	0.02179880733362243	23	26	0
LGG	Bevacizumab	ENSG00000265126.1	CTB-187M2.2	0.0002396971551549026	0.01837154635604277	16	33	0
LGG	Bevacizumab	ENSG00000236958.1	RP11-264A11.1	0.00036230091726488175	0.024408623652845383	18	31	0
LGG	Bevacizumab	ENSG00000184661.12	CDCA2	0.0001057859167772583	0.010738098081404534	38	11	0
LGG	Bevacizumab	ENSG00000105717.12	PBX4	0.0013075382530600061	0.05734739921977946	33	16	0
LGG	Bevacizumab	ENSG00000173641.16	HSPB7	2.3008873943444675e-05	0.004130535251830206	33	16	0
LGG	Bevacizumab	ENSG00000272449.1	RP3-395M20.12	0.0019496006253556717	0.07308206550687943	37	12	0
LGG	Bevacizumab	ENSG00000226329.2	AC005682.6	0.0015287852259450055	0.062378106700431014	38	11	0
LGG	Bevacizumab	ENSG00000178882.12	FAM101A	0.0005898066209044869	0.03381040585623528	12	37	0
LGG	Bevacizumab	ENSG00000135083.13	CCNJL	0.0009015775187883485	0.044188568139613936	34	15	0
LGG	Bevacizumab	ENSG00000028839.8	TBPL1	0.0013771253444973609	0.05883715432351714	23	26	0
LGG	Bevacizumab	ENSG00000100360.13	IFT27	0.00017751438924788616	0.01526390175967021	11	38	0
LGG	Bevacizumab	ENSG00000165490.11	DDIAS	6.594918783706058e-05	0.007883742850887637	34	15	0
LGG	Bevacizumab	ENSG00000080986.11	NDC80	0.0001260228319273172	0.011878257788149297	36	13	0
LGG	Bevacizumab	ENSG00000153044.8	CENPH	0.0017405925695820712	0.06784158514245826	38	11	0
LGG	Bevacizumab	ENSG00000163600.11	ICOS	0.0008092100619715399	0.04120665783104426	37	12	0
LGG	Bevacizumab	ENSG00000250451.4	HOXC-AS1	0.0022347719446025576	0.07995018973345465	27	22	0
LGG	Bevacizumab	ENSG00000251072.2	RP11-434D11.4	0.0015948033514550472	0.063734840354525	13	36	0
LGG	Bevacizumab	ENSG00000145423.4	SFRP2	2.9158967840242633e-05	0.00476384637089964	13	36	1
LGG	Bevacizumab	ENSG00000144043.10	TEX261	0.00035106012822024366	0.023814995895355975	22	27	0
LGG	Bevacizumab	ENSG00000183172.8	SMDT1	0.00018622487104711323	0.015621851069546482	25	24	0
LGG	Bevacizumab	ENSG00000135074.14	ADAM19	1.2908216423197517e-06	0.0006172331292116764	35	14	0
LGG	Bevacizumab	ENSG00000179988.12	PSTK	0.0007848270123136771	0.040469369939511286	11	38	0
LGG	Bevacizumab	ENSG00000178685.12	PARP10	2.513377224580017e-05	0.00439953218641886	38	11	0
LGG	Bevacizumab	ENSG00000179299.15	NSUN7	2.5820016999394425e-06	0.0010248377577779352	27	22	0
LGG	Bevacizumab	ENSG00000277930.1	RP11-122L9.1	4.15462440443117e-05	0.005902276191947326	21	28	0
LGG	Bevacizumab	ENSG00000075391.15	RASAL2	0.0001749804472653187	0.015179166675383066	17	32	0
LGG	Bevacizumab	ENSG00000133067.16	LGR6	0.0030673101483791178	0.09762112899183865	24	25	0
LGG	Bevacizumab	ENSG00000278447.1	MIR6781	0.0010845167666066954	0.050503447053026757	29	20	0
LGG	Bevacizumab	ENSG00000173040.11	EVC2	0.00013166992182447646	0.01227555017088368	28	21	0
LGG	Bevacizumab	ENSG00000080511.3	RDH8	6.807710955769704e-05	0.00808879838108273	27	22	0
LGG	Bevacizumab	ENSG00000240457.3	RN7SL472P	0.0009489290467622477	0.04616316119546865	36	13	0
LGG	Bevacizumab	ENSG00000104723.19	TUSC3	7.066140314544392e-06	0.0019790240123806115	16	33	1
LGG	Bevacizumab	ENSG00000170412.15	GPRC5C	0.002510193264666629	0.08559017853159086	38	11	0
LGG	Bevacizumab	ENSG00000137460.7	FHDC1	0.0017069137697219437	0.06733208139919257	22	27	0
LGG	Bevacizumab	ENSG00000105519.11	CAPS	3.2162021174507836e-07	0.000252858351557723	37	12	1
LGG	Bevacizumab	ENSG00000251018.2	HMMR-AS1	0.00029787257377251704	0.021790267943321628	36	13	0
LGG	Bevacizumab	ENSG00000196126.9	HLA-DRB1	0.002543117166032825	0.08577160928970794	36	13	0
LGG	Bevacizumab	ENSG00000270231.3	NBPF8P	0.002779341651133202	0.09127134517666068	18	31	0
LGG	Bevacizumab	ENSG00000096060.13	FKBP5	0.00010439336938966401	0.010738098081404534	27	22	0
LGG	Bevacizumab	ENSG00000185269.10	NOTUM	0.0014519243766319724	0.060822601290320126	16	33	0
LGG	Bevacizumab	ENSG00000227098.1	AC073636.1	0.0008556853374672875	0.04257794680468572	16	33	0
LGG	Bevacizumab	ENSG00000104368.16	PLAT	4.12697140018183e-06	0.0014194609526414872	36	13	2
LGG	Bevacizumab	ENSG00000138434.15	SSFA2	0.000807326878179117	0.04120665783104426	10	39	0
LGG	Bevacizumab	ENSG00000224747.1	AP001065.7	8.610589088082525e-05	0.009445990203005154	11	38	0
LGG	Bevacizumab	ENSG00000225126.1	RP4-549F15.1	0.001103828036729394	0.050817717830005854	23	26	0
LGG	Bevacizumab	ENSG00000118058.19	KMT2A	8.33422260264008e-07	0.0004823126398529321	11	38	0
LGG	Bevacizumab	ENSG00000248740.4	RP11-328K4.1	0.00107218773604668	0.05016763858041805	33	16	0
LGG	Bevacizumab	ENSG00000241399.5	CD302	0.0005696936044339858	0.03324409892547779	19	30	0
LGG	Bevacizumab	ENSG00000135926.11	TMBIM1	1.4145299836841056e-05	0.0031159393629356055	37	12	0
LGG	Bevacizumab	ENSG00000076555.14	ACACB	0.0002033775707471735	0.016544470018665297	24	25	0
LGG	Bevacizumab	ENSG00000272523.1	LINC01023	0.0012290924707554207	0.05501451572867585	14	35	0
LGG	Bevacizumab	ENSG00000107560.9	RAB11FIP2	0.000653232088910803	0.036421290625329304	18	31	0
LGG	Bevacizumab	ENSG00000144681.9	STAC	5.724408178732475e-10	9.522621184875549e-06	30	19	0
LGG	Bevacizumab	ENSG00000259711.1	CTD-3032H12.2	0.00047927597611714575	0.029759841110566516	21	28	0
LGG	Bevacizumab	ENSG00000278500.1	AC009336.19	0.003030366713706887	0.09660217792231468	11	38	0
LGG	Bevacizumab	ENSG00000040633.11	PHF23	0.0012688612555953526	0.0564082197640519	29	20	0
LGG	Bevacizumab	ENSG00000196584.2	XRCC2	9.836364692619058e-05	0.010248495400216504	35	14	0
LGG	Bevacizumab	ENSG00000197134.10	ZNF257	0.0002495987226585302	0.018966600611319707	16	33	0
LGG	Bevacizumab	ENSG00000180011.6	ZADH2	0.0001572347020779948	0.014205466978060313	19	30	0
LGG	Bevacizumab	ENSG00000234638.1	AC053503.6	0.00038059176032859013	0.02537925667089119	38	11	0
LGG	Bevacizumab	ENSG00000225100.2	RP11-479O17.7	0.0018220672555148676	0.06939581627241762	36	13	0
LGG	Bevacizumab	ENSG00000125430.7	HS3ST3B1	0.0003012963862866371	0.02179880733362243	33	16	0
LGG	Bevacizumab	ENSG00000097033.13	SH3GLB1	4.0647171932332716e-05	0.005823384157564612	15	34	0
LGG	Bevacizumab	ENSG00000161040.15	FBXL13	0.0008141060369203408	0.04123732442637911	25	24	0
LGG	Bevacizumab	ENSG00000188282.11	RUFY4	0.0011650798953455525	0.05299626762934932	19	30	0
LGG	Bevacizumab	ENSG00000121310.15	ECHDC2	4.485915466490484e-06	0.0015078546366257446	36	13	0
LGG	Bevacizumab	ENSG00000129187.13	DCTD	0.0004192712446644622	0.02706546834914528	37	12	1
LGG	Bevacizumab	ENSG00000233060.1	AC016700.2	0.002553617088370228	0.08587249231131787	29	20	0
LGG	Bevacizumab	ENSG00000233429.8	HOTAIRM1	6.916037718484118e-05	0.008168007197041032	34	15	0
LGG	Bevacizumab	ENSG00000272655.1	POLR2J4	3.82424963993558e-05	0.005605637461243955	39	10	0
LGG	Bevacizumab	ENSG00000147364.15	FBXO25	0.0001803378853682009	0.015398668122840433	22	27	0
LGG	Bevacizumab	ENSG00000101104.11	PABPC1L	0.0003845800019128387	0.025471928842909466	32	17	0
LGG	Bevacizumab	ENSG00000212657.1	KRTAP16-1	0.0022026309235022856	0.07904089821172111	19	30	0
LGG	Bevacizumab	ENSG00000197712.10	FAM114A1	0.0003828577213215582	0.02544381568308186	36	13	0
LGG	Bevacizumab	ENSG00000125434.9	SLC25A35	0.0010157807913051585	0.04821884361631388	32	17	0
LGG	Bevacizumab	ENSG00000151338.17	MIPOL1	2.4794884930926364e-07	0.0002136379769300071	11	38	0
LGG	Bevacizumab	ENSG00000162241.11	SLC25A45	5.770265435148726e-06	0.0017675945915014183	38	11	0
LGG	Bevacizumab	ENSG00000123219.11	CENPK	0.0005585893859338632	0.033085029943303285	38	11	0
LGG	Bevacizumab	ENSG00000006327.12	TNFRSF12A	0.0007179533514495617	0.038775414477048645	37	12	0
LGG	Bevacizumab	ENSG00000249833.4	CCDC37-AS1	0.0024267847962111504	0.08435658852787165	34	15	0
LGG	Bevacizumab	ENSG00000167107.11	ACSF2	0.00013211635225995698	0.01227555017088368	35	14	0
LGG	Bevacizumab	ENSG00000078319.8	PMS2P1	0.001331115873177358	0.057992281541426896	36	13	0
LGG	Bevacizumab	ENSG00000164615.4	CAMLG	4.1980099866736694e-05	0.005921006171851604	11	38	0
LGG	Bevacizumab	ENSG00000137198.8	GMPR	0.0015299055681537348	0.062378106700431014	22	27	0
LGG	Bevacizumab	ENSG00000245694.7	CRNDE	0.00018461053614558478	0.015600386039371509	27	22	0
LGG	Bevacizumab	ENSG00000170581.12	STAT2	9.224998465822489e-05	0.009921530749359971	37	12	1
LGG	Bevacizumab	ENSG00000066279.15	ASPM	0.0014915499428937093	0.06169163846082526	32	17	0
LGG	Bevacizumab	ENSG00000105948.12	TTC26	6.320104784264869e-05	0.007648497178735355	29	20	0
LGG	Bevacizumab	ENSG00000237181.1	AC147651.4	0.0020530812693221015	0.07551718252356435	34	15	0
LGG	Bevacizumab	ENSG00000128833.11	MYO5C	2.674446923405045e-05	0.004543856925115382	36	13	0
LGG	Bevacizumab	ENSG00000158156.7	XKR8	1.9428964416986582e-09	9.522621184875549e-06	30	19	0
LGG	Bevacizumab	ENSG00000136783.9	NIPSNAP3A	0.0005500471938592038	0.032877058645151495	35	14	0
LGG	Bevacizumab	ENSG00000233420.1	AC002127.4	0.0005641848436991391	0.03321574732949436	12	37	0
LGG	Bevacizumab	ENSG00000238083.6	LRRC37A2	0.0027971959968468626	0.0915509641371999	24	25	0
LGG	Bevacizumab	ENSG00000223509.7	RP11-632K20.7	5.2477672024925e-07	0.00038104620742542765	29	20	0
LGG	Bevacizumab	ENSG00000116815.14	CD58	6.43551689645588e-05	0.007740387040185125	36	13	0
LGG	Bevacizumab	ENSG00000136231.12	IGF2BP3	1.99273959071783e-05	0.0037565057380791397	29	20	0
LGG	Bevacizumab	ENSG00000204397.6	CARD16	0.001565319187565431	0.06327439726230985	38	11	0
LGG	Bevacizumab	ENSG00000136235.14	GPNMB	0.0017244138971995659	0.06762526092951471	38	11	1
LGG	Bevacizumab	ENSG00000253966.1	CTC-455F18.3	3.285694616341651e-05	0.005280003520768694	12	37	0
LGG	Bevacizumab	ENSG00000008282.6	SYPL1	0.00041968387544708826	0.02706546834914528	36	13	0
LGG	Bevacizumab	ENSG00000251602.5	RP11-521B24.3	0.0013456579078929623	0.05849583876771956	16	33	0
LGG	Bevacizumab	ENSG00000268516.2	CTD-3138B18.5	5.7436070860271634e-05	0.007246401548155722	35	14	0
LGG	Bevacizumab	ENSG00000134627.10	PIWIL4	0.0029958957043426633	0.09581490258342237	22	27	0
LGG	Bevacizumab	ENSG00000213639.8	PPP1CB	0.0003120614503556911	0.022166538892113494	30	19	0
LGG	Bevacizumab	ENSG00000119943.9	PYROXD2	0.0002249724105929714	0.017741519294872297	38	11	0
LGG	Bevacizumab	ENSG00000156510.12	HKDC1	0.0007430128390584265	0.03957908116016088	18	31	0
LGG	Bevacizumab	ENSG00000105989.7	WNT2	0.0013049583593102633	0.05734739921977946	12	37	0
LGG	Bevacizumab	ENSG00000196417.11	ZNF765	0.0020938422223622096	0.07658540442054312	36	13	0
LGG	Bevacizumab	ENSG00000165071.13	TMEM71	0.0007535585941103128	0.03961712287288809	34	15	0
LGG	Bevacizumab	ENSG00000255737.2	AGAP2-AS1	0.0001259617040329387	0.011878257788149297	37	12	0
LGG	Bevacizumab	ENSG00000273585.1	RP11-14C10.5	5.7660731523197784e-05	0.007246401548155722	15	34	0
LGG	Bevacizumab	ENSG00000205542.9	TMSB4X	0.0013591329772081157	0.058532597115839455	33	16	0
LGG	Bevacizumab	ENSG00000246366.5	RP11-382J12.1	3.483419202612989e-05	0.0053903116092015564	26	23	0
LGG	Bevacizumab	ENSG00000186088.14	GSAP	9.55404019753314e-07	0.0004929130475595715	33	16	0
LGG	Bevacizumab	ENSG00000169515.5	CCDC8	0.00017654189958889676	0.01524715392704987	31	18	0
LGG	Bevacizumab	ENSG00000070761.6	CFAP20	0.0011364971821696775	0.05205847489821619	11	38	0
LGG	Bevacizumab	ENSG00000280382.1	RP11-804H8.7	0.0007546447999862944	0.03961712287288809	30	19	0
LGG	Bevacizumab	ENSG00000255107.1	RP11-159H10.1	8.48412260862721e-06	0.002219955259919267	13	36	0
LGG	Bevacizumab	ENSG00000087088.18	BAX	0.0021387705978889522	0.07736477040359625	39	10	12
LGG	Bevacizumab	ENSG00000253821.1	RP11-246K15.1	0.003106674776506867	0.09871370987587866	35	14	0
LGG	Bevacizumab	ENSG00000164294.12	GPX8	0.001958871476064317	0.07328945665694835	29	20	0
LGG	Bevacizumab	ENSG00000280444.1	RP11-83B20.8	0.00174487800458108	0.06787367714248427	28	21	0
LGG	Bevacizumab	ENSG00000102359.5	SRPX2	0.0015914585362598148	0.063734840354525	36	13	0
LGG	Bevacizumab	ENSG00000158402.17	CDC25C	0.0002967630719390349	0.021790267943321628	33	16	1
LGG	Bevacizumab	ENSG00000074527.10	NTN4	1.6909613965375577e-05	0.003382785528481512	21	28	0
LGG	Bevacizumab	ENSG00000239608.1	RUVBL1-AS1	5.8542709372063514e-05	0.007258792100477097	11	38	0
LGG	Bevacizumab	ENSG00000174279.4	EVX2	0.000662843376463334	0.036421290625329304	12	37	0
LGG	Bevacizumab	ENSG00000124493.12	GRM4	0.0029785969406886815	0.09549413187707916	11	38	0
LGG	Bevacizumab	ENSG00000178243.4	C9orf62	0.0006592729189033174	0.036421290625329304	29	20	0
LGG	Bevacizumab	ENSG00000116157.5	GPX7	0.0005748405782064255	0.03324409892547779	35	14	1
LGG	Bevacizumab	ENSG00000141279.14	NPEPPS	8.230055748292096e-05	0.009220013882586659	11	38	0
LGG	Bevacizumab	ENSG00000104812.13	GYS1	0.0008663978194577917	0.04289325568300507	39	10	1
LGG	Bevacizumab	ENSG00000204764.11	RANBP17	7.830652819892666e-07	0.00047974983916873663	17	32	0
LGG	Bevacizumab	ENSG00000000938.11	FGR	0.0018229454414840638	0.06939581627241762	33	16	0
LGG	Bevacizumab	ENSG00000235808.1	MYL6P2	0.0021388271134276547	0.07736477040359625	21	28	0
LGG	Bevacizumab	ENSG00000148672.8	GLUD1	0.00033468263250157444	0.023185346325771614	10	39	0
LGG	Bevacizumab	ENSG00000164828.16	SUN1	0.0008609259095059554	0.042730259381934824	30	19	0
LGG	Bevacizumab	ENSG00000155330.8	C16orf87	1.0609991542153272e-05	0.0025680109158508014	20	29	0
LGG	Bevacizumab	ENSG00000123485.10	HJURP	0.0027852205538657277	0.0913114531079224	34	15	0
LGG	Bevacizumab	ENSG00000251526.1	RP11-381N20.1	0.0018849590332647764	0.07106658047529989	39	10	0
LGG	Bevacizumab	ENSG00000241921.1	AC000370.2	0.0016848026346981057	0.06686347298230033	36	13	0
LGG	Bevacizumab	ENSG00000104388.13	RAB2A	0.00020208366295717544	0.01650770921781427	25	24	0
LGG	Bevacizumab	ENSG00000104518.9	GSDMD	8.804534367225523e-07	0.0004823126398529321	39	10	0
LGG	Bevacizumab	ENSG00000258480.1	RP11-662J14.2	0.0016310378463765918	0.06496003911779766	17	32	0
LGG	Bevacizumab	ENSG00000038295.6	TLL1	0.0015172199528817037	0.06228558595777129	21	28	0
LGG	Bevacizumab	ENSG00000188266.12	HYKK	0.0006955292078136527	0.03787736144218517	32	17	0
LGG	Bevacizumab	ENSG00000115607.8	IL18RAP	0.0005701990319832079	0.03324409892547779	39	10	0
LGG	Bevacizumab	ENSG00000166801.14	FAM111A	0.00023864056958866695	0.01837154635604277	38	11	0
LGG	Bevacizumab	ENSG00000145337.4	PYURF	5.924033338823441e-05	0.007258792100477097	34	15	0
LGG	Bevacizumab	ENSG00000140525.16	FANCI	0.0007343684500802296	0.03933686738749426	39	10	0
LGG	Bevacizumab	ENSG00000115523.15	GNLY	0.00131497110614666	0.05754466191072605	39	10	0
LGG	Bevacizumab	ENSG00000152465.16	NMT2	2.2881911869077025e-07	0.0002136379769300071	15	34	0
LGG	Bevacizumab	ENSG00000108405.3	P2RX1	9.793000655786317e-05	0.010248495400216504	38	11	0
LGG	Bevacizumab	ENSG00000255031.4	RP11-802E16.3	1.0278054305161344e-05	0.0025680109158508014	39	10	0
LGG	Bevacizumab	ENSG00000230500.1	MKX-AS1	0.00022689197939742263	0.017741519294872297	13	36	0
LGG	Bevacizumab	ENSG00000133789.13	SWAP70	0.00015003123260251276	0.013680754954289593	36	13	0
LGG	Bevacizumab	ENSG00000123610.4	TNFAIP6	5.8702624809025936e-08	8.220463995578239e-05	30	19	0
LGG	Bevacizumab	ENSG00000166289.5	PLEKHF1	0.0014678732324787593	0.060969607463445076	33	16	0
LGG	Bevacizumab	ENSG00000188641.11	DPYD	9.412928943539683e-05	0.009921530749359971	33	16	9
LGG	Bevacizumab	ENSG00000225892.3	RP11-384K6.2	0.0026297973024113097	0.08753340596565998	30	19	0
LGG	Bevacizumab	ENSG00000185306.11	C12orf56	0.0009181327667262982	0.044776101720569846	33	16	0
LGG	Bevacizumab	ENSG00000259284.1	RP11-162I7.1	0.0013614314860914457	0.058532597115839455	14	35	0
LGG	Bevacizumab	ENSG00000129472.11	RAB2B	0.0014586119597945998	0.06086851698510111	10	39	0
LGG	Bevacizumab	ENSG00000197275.11	RAD54B	7.805670739556884e-07	0.00047974983916873663	33	16	0
LGG	Bevacizumab	ENSG00000156966.6	B3GNT7	0.0002667680448853794	0.019885884106379707	39	10	0
LGG	Bevacizumab	ENSG00000100422.12	CERK	0.00012170105247850329	0.011695829087456162	10	39	0
LGG	Bevacizumab	ENSG00000143633.11	C1orf131	0.0001864582071039978	0.015621851069546482	37	12	0
LGG	Bevacizumab	ENSG00000130700.6	GATA5	2.19070370738465e-06	0.0009138031102824695	14	35	0
LGG	Bevacizumab	ENSG00000168393.11	DTYMK	0.00038683552951217627	0.025535052377394667	39	10	0
LGG	Bevacizumab	ENSG00000197948.9	FCHSD1	0.0028597769755208083	0.09313277010811535	32	17	0
LGG	Bevacizumab	ENSG00000167118.9	URM1	0.00010691344083301962	0.010738098081404534	34	15	0
LGG	Bevacizumab	ENSG00000120910.13	PPP3CC	0.0003281012323871282	0.02304038758741669	13	36	0
LGG	Bevacizumab	ENSG00000129173.11	E2F8	0.0023576191106213494	0.08272123606928246	36	13	0
LGG	Bevacizumab	ENSG00000148690.11	FRA10AC1	2.0871506514169498e-06	0.0008895345330658542	13	36	0
LGG	Bevacizumab	ENSG00000224269.1	AP000697.6	0.00015273962858578378	0.013863242677890237	17	32	0
LGG	Bevacizumab	ENSG00000108523.14	RNF167	0.0004871307385555601	0.030032069589250806	33	16	0
LGG	Bevacizumab	ENSG00000277413.1	uc_338	1.2603473952876163e-05	0.0028401276648981283	32	17	0
LGG	Bevacizumab	ENSG00000179583.16	CIITA	0.0020280565178063406	0.07501895855017605	34	15	0
LGG	Bevacizumab	ENSG00000136383.6	ALPK3	5.1155760206252976e-05	0.006686057858957263	32	17	0
LGG	Bevacizumab	ENSG00000254858.8	MPV17L2	4.537792581531187e-06	0.0015078546366257446	39	10	0
LGG	Bevacizumab	ENSG00000220925.2	IGBP1-AS2	0.0024602952357097945	0.08521923691888784	19	30	0
LGG	Bevacizumab	ENSG00000219039.2	AC005102.1	0.0019980950279704242	0.07419063072606091	33	16	0
LGG	Bevacizumab	ENSG00000256235.1	SMIM3	0.001290676115419723	0.05711897346005342	35	14	0
LGG	Bevacizumab	ENSG00000249249.1	AC010226.4	0.00032127023576448445	0.022738277877843747	23	26	0
LGG	Bevacizumab	ENSG00000130813.16	C19orf66	4.081515076414057e-08	6.155238697930584e-05	32	17	0
LGG	Bevacizumab	ENSG00000228304.1	OR4K6P	0.0005605714536349079	0.033102419724434846	19	30	0
LGG	Bevacizumab	ENSG00000147548.15	WHSC1L1	1.6736782199525166e-05	0.003382727989914339	18	31	0
LGG	Bevacizumab	ENSG00000129103.16	SUMF2	0.00032843679091460864	0.02304038758741669	38	11	0
LGG	Bevacizumab	ENSG00000229590.3	MSX2P1	2.934933108124635e-06	0.0011282228153879112	14	35	0
LGG	Bevacizumab	ENSG00000229036.6	VDAC1P8	7.432569419750036e-05	0.008622220323917127	26	23	0
LGG	Bevacizumab	ENSG00000262837.1	RP11-304F15.7	0.002470938944287709	0.08521981627866067	19	30	0
LGG	Bevacizumab	ENSG00000131051.19	RBM39	0.001028515062186849	0.048588042877525724	38	11	0
LGG	Bevacizumab	ENSG00000268789.1	VN1R87P	0.0018517113228657866	0.07008262641850144	27	22	0
LGG	Bevacizumab	ENSG00000214049.6	UCA1	0.0014103365613522517	0.059847723561278994	14	35	0
LGG	Bevacizumab	ENSG00000230404.1	RP5-855F14.2	0.0013019912064951694	0.05734739921977946	28	21	0
LGG	Bevacizumab	ENSG00000132000.10	PODNL1	0.00031031071299232247	0.022122332829870844	37	12	0
LGG	Bevacizumab	ENSG00000144488.13	ESPNL	7.087932285636288e-05	0.008271363836898776	33	16	0
LGG	Bevacizumab	ENSG00000225217.1	HSPA7	0.0025018432653502016	0.08559017853159086	34	15	0
LGG	Bevacizumab	ENSG00000271936.1	RP11-443B20.1	0.0024959435663004276	0.08559017853159086	30	19	0
LGG	Bevacizumab	ENSG00000163453.10	IGFBP7	0.001381006484107488	0.058857895915059355	35	14	0
LGG	Bevacizumab	ENSG00000233385.1	RP11-3N2.9	0.0015788024560253896	0.06357054114047801	38	11	0
LGG	Bevacizumab	ENSG00000154262.11	ABCA6	0.00020957025594050302	0.016924190333225415	28	21	0
LGG	Bevacizumab	ENSG00000189060.5	H1F0	4.109624758916378e-06	0.0014194609526414872	18	31	0
LGG	Bevacizumab	ENSG00000254440.3	PBOV1	0.003026225540575502	0.09660217792231468	20	29	0
LGG	Bevacizumab	ENSG00000226533.1	BTBD9-AS1	0.0014351314958836734	0.06061036007263619	28	21	0
LGG	Bevacizumab	ENSG00000247809.6	NR2F2-AS1	0.0005584688377046072	0.033085029943303285	39	10	0
LGG	Bevacizumab	ENSG00000138080.12	EMILIN1	1.2365129055529133e-06	0.0006060458878341217	32	17	0
LGG	Bevacizumab	ENSG00000198408.12	MGEA5	2.317566323393638e-05	0.004130535251830206	14	35	0
LGG	Bevacizumab	ENSG00000185252.16	ZNF74	4.268981440257083e-05	0.00597809865258858	15	34	0
LGG	Bevacizumab	ENSG00000089060.10	SLC8B1	0.0006177916589489809	0.035106682532448606	32	17	0
LGG	Bevacizumab	ENSG00000175063.15	UBE2C	3.460771878583115e-06	0.0013047775515311918	38	11	0
LGG	Bevacizumab	ENSG00000007402.10	CACNA2D2	0.0024720921550306094	0.08521981627866067	18	31	0
LGG	Bevacizumab	ENSG00000149823.6	VPS51	0.0012425372708977265	0.055489620036332406	19	30	0
LGG	Bevacizumab	ENSG00000146842.15	TMEM209	0.0007451847281605533	0.03957908116016088	30	19	0
LGG	Bevacizumab	ENSG00000213799.9	ZNF845	0.002047552575754627	0.0754553914429877	37	12	0
LGG	Bevacizumab	ENSG00000226695.1	ANKRD20A10P	5.010726561212086e-06	0.0016104146595502123	13	36	0
LGG	Bevacizumab	ENSG00000175931.11	UBE2O	0.001440674715319993	0.06061036007263619	11	38	1
LGG	Bevacizumab	ENSG00000124215.15	CDH26	0.0023988086341439336	0.08383002365845245	38	11	0
LGG	Bevacizumab	ENSG00000213533.10	TMEM110	3.685452713721602e-05	0.005560542133787467	36	13	0
LGG	Bevacizumab	ENSG00000188038.6	NRN1L	0.003134058845952097	0.09905161041330644	18	31	0
LGG	Bevacizumab	ENSG00000010278.10	CD9	2.5770418779792167e-05	0.00447105362989226	23	26	0
LGG	Bevacizumab	ENSG00000203326.8	ZNF525	0.0007088693570881341	0.03839056283346096	37	12	0
LGG	Bevacizumab	ENSG00000251155.2	RP11-384K6.4	0.0005774832848834122	0.03329870529452734	15	34	0
LGG	Bevacizumab	ENSG00000106538.8	RARRES2	7.5639416221742755e-06	0.0020595982708712037	36	13	0
LGG	Bevacizumab	ENSG00000182541.16	LIMK2	0.0014592299404742424	0.06086851698510111	31	18	0
LGG	Bevacizumab	ENSG00000188070.9	C11orf95	0.0023047505732834267	0.08141375673733618	10	39	0
LGG	Bevacizumab	ENSG00000101665.7	SMAD7	1.8942713207925507e-05	0.003640900906288035	23	26	0
LGG	Bevacizumab	ENSG00000196372.11	ASB13	0.00014130349533077475	0.013067240688489806	20	29	0
LGG	Bevacizumab	ENSG00000012048.18	BRCA1	0.002522746315104457	0.08559017853159086	29	20	37
LGG	Bevacizumab	ENSG00000117500.11	TMED5	0.0020647497696266257	0.0758041558680337	20	29	0
LGG	Bevacizumab	ENSG00000165516.9	KLHDC2	0.0019152270600618418	0.07193108527301227	23	26	0
LGG	Bevacizumab	ENSG00000107643.14	MAPK8	0.0005116520831993191	0.03086442797268508	18	31	0
LGG	Bevacizumab	ENSG00000182606.13	TRAK1	4.6031733724114106e-05	0.006267028747647618	15	34	0
LGG	Bevacizumab	ENSG00000066735.13	KIF26A	0.00046335340202787074	0.0292323515990948	18	31	0
LGG	Bevacizumab	ENSG00000278592.1	HOXA11-AS1_5	0.0025462421120433574	0.08577160928970794	30	19	0
LGG	Bevacizumab	ENSG00000112096.15	SOD2	0.0006557304717109385	0.036421290625329304	34	15	0
LGG	Bevacizumab	ENSG00000147065.15	MSN	3.7374179061832896e-07	0.0002818156848104746	32	17	5
LGG	Bevacizumab	ENSG00000230044.1	AC110754.3	0.0008515398683244486	0.042479488851147114	16	33	0
LGG	Bevacizumab	ENSG00000188488.12	SERPINA5	0.00010561278068915531	0.010738098081404534	35	14	0
LGG	Bevacizumab	ENSG00000276054.1	RP11-378E13.3	1.4340805848203037e-05	0.0031204846922770362	10	39	0
LGG	Bevacizumab	ENSG00000228826.2	RP11-344P13.4	0.00030586351411588416	0.021884869322050766	39	10	0
LGG	Bevacizumab	ENSG00000227019.2	OR7E101P	2.0903381425397366e-05	0.003902959931856337	38	11	0
LGG	Bevacizumab	ENSG00000277952.1	RP11-90D4.4	0.0004275543192541363	0.02748263091467981	13	36	0
LGG	Bevacizumab	ENSG00000142528.14	ZNF473	0.0028780405618950306	0.09341719406614582	34	15	0
LGG	Bevacizumab	ENSG00000108100.16	CCNY	0.00016595811939973623	0.014637808186052011	17	32	0
LGG	Bevacizumab	ENSG00000240890.2	RP11-65E22.2	0.000876658457847042	0.04307490994007834	25	24	0
LGG	Bevacizumab	ENSG00000135451.11	TROAP	4.0693885722333684e-05	0.005823384157564612	37	12	0
LGG	Bevacizumab	ENSG00000196510.11	ANAPC7	0.00011502453840750233	0.011108650618123562	39	10	0
LGG	Bevacizumab	ENSG00000227726.1	AP001271.3	0.002821497868064477	0.09206599015560354	24	25	0
LGG	Bevacizumab	ENSG00000100150.15	DEPDC5	0.000463721568340652	0.0292323515990948	24	25	0
LGG	Bevacizumab	ENSG00000253552.6	HOXA-AS2	0.0005861621504846186	0.03370002627639574	37	12	0
LGG	Bevacizumab	ENSG00000078098.12	FAP	1.5633589199595168e-05	0.0032606012367879075	33	16	0
LGG	Bevacizumab	ENSG00000136560.12	TANK	1.116120993010071e-05	0.0026125880656783463	33	16	0
LGG	Bevacizumab	ENSG00000135047.13	CTSL	1.830789090892627e-05	0.0035537247650445497	34	15	0
LGG	Bevacizumab	ENSG00000183292.11	TISP43	0.000629326844855754	0.03545388733734786	38	11	0
LGG	Bevacizumab	ENSG00000099284.12	H2AFY2	1.1424424647100374e-09	9.522621184875549e-06	17	32	0
LGG	Bevacizumab	ENSG00000188107.12	EYS	0.0005305954226662231	0.03190896705942118	27	22	0
LGG	Bevacizumab	ENSG00000010704.17	HFE	1.3239595950870661e-05	0.002949571347918401	31	18	0
LGG	Bevacizumab	ENSG00000225492.5	GBP1P1	0.0001458442686020385	0.013361106943658713	30	19	0
LGG	Bevacizumab	ENSG00000237316.1	RP1-288L1.4	0.0010709523104367933	0.05016763858041805	28	21	0
LGG	Bevacizumab	ENSG00000134802.16	SLC43A3	0.0003489468818951916	0.023814995895355975	38	11	0
LGG	Bevacizumab	ENSG00000225770.1	AC092933.3	0.00033243066832956025	0.023119355317238226	15	34	0
LGG	Bevacizumab	ENSG00000121797.9	CCRL2	0.0006631528779836086	0.036421290625329304	38	11	0
LGG	Bevacizumab	ENSG00000165891.14	E2F7	0.00025594818954484725	0.01936527900711303	29	20	0
LGG	Bevacizumab	ENSG00000068079.6	IFI35	0.0008037382398589423	0.04120665783104426	37	12	0
LGG	Bevacizumab	ENSG00000187951.9	ARHGAP11B	0.0031375184935813973	0.09905161041330644	37	12	0
LGG	Bevacizumab	ENSG00000141404.14	GNAL	5.483801020387758e-07	0.0003839639964453643	10	39	0
LGG	Bevacizumab	ENSG00000136504.10	KAT7	0.00010549714053469165	0.010738098081404534	10	39	0
LGG	Bevacizumab	ENSG00000151876.11	FBXO4	1.1327211710413642e-05	0.0026125880656783463	35	14	0
LGG	Bevacizumab	ENSG00000198826.9	ARHGAP11A	0.000874808212311536	0.04307490994007834	36	13	0
LGG	Bevacizumab	ENSG00000243532.3	RN7SL19P	0.001798240242162783	0.06905063509096311	21	28	0
LGG	Bevacizumab	ENSG00000270055.1	CTD-3092A11.2	3.796701053486069e-05	0.005605637461243955	36	13	0
LGG	Bevacizumab	ENSG00000213977.6	TAX1BP3	1.8615038028393047e-06	0.0008109951567703237	39	10	0
LGG	Bevacizumab	ENSG00000099797.10	TECR	0.001088866921675744	0.05053626991362373	32	17	0
LGG	Bevacizumab	ENSG00000099246.15	RAB18	1.5380940032910843e-09	9.522621184875549e-06	18	31	0
LGG	Bevacizumab	ENSG00000165178.9	NCF1C	0.0005535742414555043	0.03298730396272086	35	14	0
LGG	Bevacizumab	ENSG00000228154.3	RP11-302F12.2	0.0009747378946500674	0.04695266934794735	31	18	0
LGG	Bevacizumab	ENSG00000160803.7	UBQLN4	3.7157339334604255e-06	0.0013723979923715565	10	39	0
LGG	Bevacizumab	ENSG00000041353.8	RAB27B	0.000763977930680441	0.039728878862042565	16	33	0
LGG	Bevacizumab	ENSG00000223508.5	RPL23AP53	0.00220344439386691	0.07904089821172111	16	33	0
LGG	Bevacizumab	ENSG00000128791.10	TWSG1	3.840856353409249e-05	0.005605637461243955	23	26	0
LGG	Bevacizumab	ENSG00000104324.14	CPQ	3.446501221762671e-05	0.0053903116092015564	34	15	0
LGG	Bevacizumab	ENSG00000165118.13	C9orf64	0.0013290764754471953	0.057992281541426896	28	21	0
LGG	Bevacizumab	ENSG00000198153.8	ZNF849P	0.0012854331907874673	0.05701565091716809	16	33	0
LGG	Bevacizumab	ENSG00000253293.4	HOXA10	2.992183189439754e-05	0.004848078630493089	29	20	0
LGG	Bevacizumab	ENSG00000089127.11	OAS1	0.001763127358583667	0.06844774626739167	39	10	0
LGG	Bevacizumab	ENSG00000124145.6	SDC4	1.5468093242754093e-06	0.000711175472233765	37	12	0
LGG	Bevacizumab	ENSG00000095787.20	WAC	2.7796729868753357e-08	5.269520011962958e-05	19	30	1
LGG	Bevacizumab	ENSG00000267799.1	MAN1A2P1	0.002822323901225082	0.09206599015560354	16	33	0
LGG	Bevacizumab	ENSG00000227248.1	FAM155A-IT1	0.00081632410757467	0.04123732442637911	19	30	0
LGG	Bevacizumab	ENSG00000260362.1	RP11-297M9.1	0.000731262666453084	0.03933686738749426	28	21	0
LGG	Bevacizumab	ENSG00000107862.4	GBF1	0.0007572726295827098	0.03961712287288809	27	22	0
LGG	Bevacizumab	ENSG00000143322.18	ABL2	0.00041487364030276676	0.026932442775283914	22	27	0
LGG	Bevacizumab	ENSG00000260805.2	RP11-61J19.5	0.0029438066235470965	0.09461201451580463	19	30	0
LGG	Bevacizumab	ENSG00000239883.7	PARPG1	5.895812209195116e-05	0.007258792100477097	15	34	0
LGG	Bevacizumab	ENSG00000213892.9	CEACAM16	0.0024733524847007356	0.08521981627866067	30	19	0
LGG	Bevacizumab	ENSG00000186272.11	ZNF17	0.0020874276724157648	0.07649349442562817	16	33	0
LGG	Bevacizumab	ENSG00000134461.14	ANKRD16	0.00010976254262707877	0.010762377716121934	22	27	0
LGG	Bevacizumab	ENSG00000169084.11	DHRSX	0.002606472582926569	0.08705263200728344	36	13	0
LGG	Bevacizumab	ENSG00000238835.1	SCARNA18	0.0021534404124636166	0.07774990660469468	28	21	0
LGG	Bevacizumab	ENSG00000243176.4	RP11-550I24.2	3.664852184177468e-05	0.005560542133787467	10	39	0
LGG	Bevacizumab	ENSG00000005810.16	MYCBP2	3.7801321901588395e-06	0.0013723979923715565	13	36	0
LGG	Bevacizumab	ENSG00000206567.8	AC022007.5	9.355953668347188e-05	0.009921530749359971	37	12	0
LGG	Bevacizumab	ENSG00000187824.7	TMEM220	0.0015962155885780043	0.063734840354525	30	19	0
LGG	Bevacizumab	ENSG00000254060.1	RP11-172E10.1	1.448426967596074e-05	0.0031204846922770362	20	29	0
LGG	Bevacizumab	ENSG00000157578.12	LCA5L	0.0019837879390087305	0.07405832116105253	23	26	0
LGG	Bevacizumab	ENSG00000153064.10	BANK1	0.002408667936770365	0.08402479519641104	38	11	0
LGG	Bevacizumab	ENSG00000197496.5	SLC2A10	0.0008090563473020386	0.04120665783104426	24	25	0
LGG	Bevacizumab	ENSG00000237303.2	HIGD1AP8	0.002907523977975613	0.09390775549952535	39	10	0
LGG	Bevacizumab	ENSG00000181904.8	C5orf24	5.253345072074521e-05	0.006775778298554012	11	38	0
LGG	Bevacizumab	ENSG00000160963.12	COL26A1	0.0025415337358920547	0.08577160928970794	10	39	0
LGG	Bevacizumab	ENSG00000199335.1	RNU6-204P	0.00016102919458804965	0.014481547522471161	25	24	0
LGG	Bevacizumab	ENSG00000168938.5	PPIC	7.070773855367781e-05	0.008271363836898776	28	21	0
LGG	Bevacizumab	ENSG00000254369.5	HOXA-AS3	8.856544266618493e-07	0.0004823126398529321	19	30	0
LGG	Bevacizumab	ENSG00000110455.12	ACCS	2.153497817827256e-07	0.0002136379769300071	37	12	0
LGG	Bevacizumab	ENSG00000145780.7	FEM1C	0.001593287158227533	0.063734840354525	13	36	0
LGG	Bevacizumab	ENSG00000276073.1	RP5-1125A11.7	2.8660992382742917e-05	0.0047218382828880245	39	10	0
LGG	Bevacizumab	ENSG00000110665.10	C11orf21	2.6035804589557564e-05	0.004477473236651544	36	13	0
LGG	Bevacizumab	ENSG00000165669.12	FAM204A	0.002034118215113234	0.07510148325290952	30	19	0
LGG	Bevacizumab	ENSG00000188101.5	ALOX15P2	0.0014155556268787728	0.05993945586384091	26	23	0
LGG	Bevacizumab	ENSG00000183496.5	MEX3B	1.6913929699071484e-06	0.0007536308903415828	16	33	0
LGG	Bevacizumab	ENSG00000165507.8	C10orf10	4.388030159253808e-05	0.006058262765645838	36	13	0
LGG	Bevacizumab	ENSG00000233870.1	AC007881.4	0.0027077691052164246	0.08937005607368351	32	17	0
LGG	Bevacizumab	ENSG00000113838.11	TBCCD1	0.0024784112927715117	0.08524430420137805	35	14	0
LGG	Bevacizumab	ENSG00000169871.11	TRIM56	4.600788062803347e-05	0.006267028747647618	28	21	0
LGG	Bevacizumab	ENSG00000081307.11	UBA5	0.0011706789035409225	0.05312768496277728	15	34	0
LGG	Bevacizumab	ENSG00000229320.3	KRT8P12	0.0022848547545521927	0.08114959685325315	20	29	0
LGG	Bevacizumab	ENSG00000187559.5	FOXD4L3	0.0006329983634508412	0.03555854703568407	15	34	0
LGG	Bevacizumab	ENSG00000213923.9	CSNK1E	8.78042876924612e-06	0.0022650040265930287	12	37	0
LGG	Bevacizumab	ENSG00000124496.11	TRERF1	0.0011497425415883543	0.05254243013482444	22	27	0
LGG	Bevacizumab	ENSG00000256879.1	RP11-284H19.1	0.002890130261118714	0.09365455168468163	25	24	0
LGG	Bevacizumab	ENSG00000111249.12	CUX2	6.309979893422201e-06	0.001838017995830887	13	36	0
LGG	Bevacizumab	ENSG00000204592.8	HLA-E	0.0009813349961737875	0.04715458970585074	35	14	0
LGG	Bevacizumab	ENSG00000277966.1	HOXA11-AS1_4	0.001714124925159089	0.0674807613609316	36	13	0
LGG	Bevacizumab	ENSG00000139679.14	LPAR6	0.00017006290739229724	0.014884300443866015	28	21	0
LGG	Bevacizumab	ENSG00000122783.15	C7orf49	1.1231287321019498e-05	0.0026125880656783463	35	14	0
LGG	Bevacizumab	ENSG00000251144.1	CTD-2532K18.2	7.646284298446072e-05	0.008665052235319956	24	25	0
LGG	Bevacizumab	ENSG00000255403.1	AP000641.1	0.000971969718691036	0.046934646145166896	25	24	0
LGG	Bevacizumab	ENSG00000270182.1	RP1-170O19.24	0.001208090845770482	0.05444740466972483	37	12	0
LGG	Bevacizumab	ENSG00000169740.12	ZNF32	2.2604621770540625e-05	0.004103366757513416	11	38	0
LGG	Bevacizumab	ENSG00000251518.1	CTD-2130F23.2	3.428379267366298e-05	0.0053903116092015564	11	38	0
LGG	Bevacizumab	ENSG00000226887.6	ERVMER34-1	0.0026915225815739275	0.08898364285287833	15	34	0
LGG	Bevacizumab	ENSG00000278540.3	ACACA	4.734653649976204e-05	0.006357731836149553	10	39	0
LGG	Bevacizumab	ENSG00000216895.7	AC009403.2	5.321918956850967e-05	0.006819360859415896	39	10	0
LGG	Bevacizumab	ENSG00000106609.15	TMEM248	0.000786474366077725	0.040469369939511286	34	15	0
LGG	Bevacizumab	ENSG00000142961.13	MOB3C	7.578407831819163e-05	0.008638063112954342	30	19	0
LGG	Bevacizumab	ENSG00000198060.8	5-Mar	0.002921021795662948	0.09418853997363831	25	24	0
LGG	Bevacizumab	ENSG00000232818.2	RPS2P32	0.0021802000011682224	0.07857136217445405	28	21	0
LGG	Bevacizumab	ENSG00000175514.2	GPR152	0.0020259431015130515	0.07501895855017605	22	27	0
LGG	Bevacizumab	ENSG00000180867.10	PDIA3P1	8.480815298005243e-05	0.009445990203005154	37	12	0
LGG	Bevacizumab	ENSG00000180957.16	PITPNB	0.0018830982621607017	0.07106658047529989	39	10	0
LGG	Bevacizumab	ENSG00000168779.18	SHOX2	6.375170809308866e-06	0.001838017995830887	25	24	0
LGG	Bevacizumab	ENSG00000177721.4	ANXA2R	2.688535594559471e-05	0.004543856925115382	27	22	0
LGG	Bevacizumab	ENSG00000185483.10	ROR1	0.00034996551869559135	0.023814995895355975	29	20	0
LGG	Bevacizumab	ENSG00000019995.6	ZRANB1	0.00025780861111229287	0.01936527900711303	10	39	0
LGG	Bevacizumab	ENSG00000274508.1	RP11-212I21.5	0.0025944622195740053	0.08694774669187756	34	15	0
LGG	Bevacizumab	ENSG00000135437.8	RDH5	1.0793919096853719e-05	0.0025806680962660628	28	21	0
LGG	Bevacizumab	ENSG00000185875.11	THNSL1	0.003154151659896607	0.0994166290872556	10	39	0
LGG	Bevacizumab	ENSG00000144843.10	ADPRH	0.000546365379865091	0.03275686015980156	34	15	0
LGG	Bevacizumab	ENSG00000144395.16	CCDC150	5.328390482566548e-06	0.0016581443715986853	33	16	0
LGG	Bevacizumab	ENSG00000218537.1	MIF-AS1	0.0016335271249719075	0.06496003911779766	10	39	0
LGG	Bevacizumab	ENSG00000182890.4	GLUD2	2.1261042973786254e-07	0.0002136379769300071	12	37	0
LGG	Bevacizumab	ENSG00000005059.14	CCDC109B	0.001090377055519655	0.05053626991362373	31	18	0
LGG	Bevacizumab	ENSG00000042445.12	RETSAT	4.677374172801666e-05	0.0063241324591570116	19	30	0
LGG	Bevacizumab	ENSG00000135929.7	CYP27A1	0.0017281436228353414	0.06762526092951471	21	28	0
LGG	Bevacizumab	ENSG00000100335.11	MIEF1	7.4596338689147636e-06	0.0020595982708712037	10	39	0
LGG	Bevacizumab	ENSG00000123388.4	HOXC11	0.002253778197410847	0.08025716773979462	24	25	0
LGG	Bevacizumab	ENSG00000198393.6	ZNF26	0.0009664301695086181	0.046782378946213475	37	12	0
LGG	Bevacizumab	ENSG00000108679.11	LGALS3BP	0.0007840378183677078	0.040469369939511286	39	10	1
LGG	Bevacizumab	ENSG00000168899.4	VAMP5	0.002296113267303517	0.08136505475615934	27	22	0
LGG	Bevacizumab	ENSG00000236717.2	RP11-100G15.10	2.1807930517369757e-05	0.003995742783112468	32	17	0
LGG	Bevacizumab	ENSG00000270036.1	RP11-685G9.4	0.00047218698033627134	0.02957580111658978	34	15	0
LGG	Bevacizumab	ENSG00000141380.12	SS18	5.997983250960235e-05	0.0073037553810605844	25	24	1
LGG	Bevacizumab	ENSG00000156535.12	CD109	0.0014881220901229039	0.06167998642042184	38	11	2
LGG	Bevacizumab	ENSG00000230090.4	AC108025.2	0.0010638515302120325	0.05001632913622757	12	37	0
LGG	Bevacizumab	ENSG00000108823.14	SGCA	0.0018506547899244745	0.07008262641850144	35	14	0
LGG	Bevacizumab	ENSG00000262296.1	RP11-55L4.1	0.0004499565059782522	0.02876305731270368	21	28	0
LGG	Bevacizumab	ENSG00000153363.11	LINC00467	0.0022053237093502395	0.07904089821172111	38	11	0
LGG	Bevacizumab	ENSG00000183386.8	FHL3	0.0010969530843393416	0.050721144383190545	30	19	0
LGG	Bevacizumab	ENSG00000105997.21	HOXA3	0.00017356269797502892	0.015123096416890853	34	15	0
LGG	Bevacizumab	ENSG00000215845.9	TSTD1	6.721997639317615e-07	0.0004544302197200754	35	14	0
LGG	Bevacizumab	ENSG00000123159.14	GIPC1	9.170224230069866e-07	0.0004858979622446479	38	11	0
LGG	Bevacizumab	ENSG00000129152.3	MYOD1	2.613715271048037e-06	0.0010248377577779352	13	36	0
LGG	Bevacizumab	ENSG00000132530.15	XAF1	0.00010979217256946631	0.010762377716121934	32	17	0
LGG	Bevacizumab	ENSG00000266174.1	MIR4666A	0.00021126965277668827	0.016975170256913825	11	38	0
LGG	Bevacizumab	ENSG00000095574.10	IKZF5	1.783023934758124e-05	0.0034956184240933024	13	36	0
LGG	Bevacizumab	ENSG00000143179.11	UCK2	0.001795184371709614	0.06905063509096311	25	24	0
LGG	Bevacizumab	ENSG00000130812.9	ANGPTL6	0.00245893433421002	0.08521923691888784	23	26	0
LGG	Bevacizumab	ENSG00000165731.16	RET	1.5347649092414797e-05	0.0032606012367879075	16	33	13
LGG	Bevacizumab	ENSG00000196335.11	STK31	0.0012651465419914816	0.056370904444870445	34	15	0
LGG	Bevacizumab	ENSG00000136754.15	ABI1	7.605347358176386e-09	1.9971211892105122e-05	18	31	0
LGG	Bevacizumab	ENSG00000138376.9	BARD1	0.0015186182141195958	0.06228558595777129	14	35	0
LGG	Bevacizumab	ENSG00000234484.1	RP1-55C23.7	9.879957310078649e-05	0.010248495400216504	31	18	0
LGG	Bevacizumab	ENSG00000158122.10	AAED1	0.0013853492217341117	0.05891490562277063	35	14	0
LGG	Bevacizumab	ENSG00000163535.16	SGOL2	0.0002875615566752475	0.02134316246449985	33	16	0
LGG	Bevacizumab	ENSG00000088035.14	ALG6	6.209081914874771e-06	0.001838017995830887	37	12	0
LGG	Bevacizumab	ENSG00000165526.7	RPUSD4	0.0015441462813010323	0.06269888564911194	35	14	0
LGG	Bevacizumab	ENSG00000267399.1	RP11-456O19.5	0.0014649441416108898	0.060969607463445076	39	10	0
LGG	Bevacizumab	ENSG00000099290.14	FAM21A	0.0009962471035867477	0.04763762064833705	22	27	0
LGG	Bevacizumab	ENSG00000107815.6	C10orf2	0.001365526229477173	0.05858017883785554	26	23	0
LGG	Bevacizumab	ENSG00000107758.14	PPP3CB	0.0009515314237589246	0.04617518208612306	19	30	0
LGG	Bevacizumab	ENSG00000006016.9	CRLF1	0.00048484255024609536	0.02998529399865836	16	33	0
LGG	Bevacizumab	ENSG00000107890.15	ANKRD26	1.6088743210936806e-07	0.00019713738165651003	13	36	0
LGG	Bevacizumab	ENSG00000105479.14	CCDC114	0.0007577873541103307	0.03961712287288809	34	15	0
LGG	Bevacizumab	ENSG00000182150.14	ERCC6L2	0.00013113237422901052	0.01227555017088368	10	39	0
LGG	Bevacizumab	ENSG00000164690.6	SHH	0.0017740919434301179	0.06846667824989658	10	39	1
LGG	Bevacizumab	ENSG00000183647.9	ZNF530	8.624495008099579e-05	0.009445990203005154	23	26	0
LGG	Bevacizumab	ENSG00000106004.4	HOXA5	0.00022238962166320957	0.017723368019135054	32	17	0
LGG	Bevacizumab	ENSG00000165804.14	ZNF219	0.00019770315757093853	0.016217449389867154	14	35	0
LGG	Bevacizumab	ENSG00000070367.14	EXOC5	0.0005720710876433711	0.03324409892547779	10	39	0
LGG	Bevacizumab	ENSG00000234161.1	PABPC5-AS1	1.0517010342653852e-05	0.0025680109158508014	11	38	0
LGG	Bevacizumab	ENSG00000198774.4	RASSF9	0.0017997895705933256	0.06905063509096311	30	19	0
LGG	Bevacizumab	ENSG00000150281.6	CTF1	0.0009173666908282653	0.044776101720569846	23	26	0
LGG	Bevacizumab	ENSG00000182963.8	GJC1	0.00019014069472757884	0.01579537423785671	21	28	0
LGG	Bevacizumab	ENSG00000279024.1	RP11-1193F23.1	0.0008264173414470226	0.04143711503598179	13	36	0
LGG	Bevacizumab	ENSG00000110987.7	BCL7A	2.1792085489652057e-05	0.003995742783112468	13	36	0
LGG	Bevacizumab	ENSG00000124575.6	HIST1H1D	0.0006857618872898226	0.03755408324110886	17	32	0
LGG	Bevacizumab	ENSG00000053770.10	AP5M1	0.0002398936938100969	0.01837154635604277	10	39	0
LGG	Bevacizumab	ENSG00000138107.10	ACTR1A	7.732842451463596e-05	0.008712780244881826	13	36	0
LGG	Bevacizumab	ENSG00000138642.13	HERC6	0.0026470599501385917	0.08795866156350354	20	29	0
LGG	Bevacizumab	ENSG00000162542.12	TMCO4	0.00019489464493660665	0.01612198107165474	39	10	0
LGG	Bevacizumab	ENSG00000143995.18	MEIS1	3.03480039131748e-08	5.269520011962958e-05	35	14	0
LGG	Bevacizumab	ENSG00000213222.3	AC093724.2	0.0004653201495964473	0.029239107477045993	15	34	0
LGG	Bevacizumab	ENSG00000233101.9	HOXB-AS3	0.0006632186051131121	0.036421290625329304	23	26	0
LGG	Bevacizumab	ENSG00000241358.1	RP11-758I14.3	0.0007387788681524828	0.039465285313704156	36	13	0
LGG	Bevacizumab	ENSG00000121621.6	KIF18A	0.001513814809866307	0.06228558595777129	38	11	0
LGG	Bevacizumab	ENSG00000067113.15	PPAP2A	3.431938238377011e-05	0.0053903116092015564	39	10	0
LGG	Bevacizumab	ENSG00000166167.16	BTRC	0.00010856761507276779	0.01074983885606875	10	39	0
LGG	Bevacizumab	ENSG00000169231.12	THBS3	8.590277132102443e-05	0.009445990203005154	35	14	0
LGG	Bevacizumab	ENSG00000272988.1	RP11-150D20.5	0.0031642180226013695	0.09957382717993556	12	37	0
LGG	Bevacizumab	ENSG00000057935.12	MTA3	2.537459517810333e-06	0.0010248377577779352	12	37	0
LGG	Bevacizumab	ENSG00000157601.12	MX1	0.0006004092353225685	0.03431785148250424	36	13	0
LGG	Bevacizumab	ENSG00000167562.10	ZNF701	4.8183837330746715e-06	0.001574406884782149	26	23	0
LGG	Bevacizumab	ENSG00000156509.12	FBXO43	0.0021135255339328	0.07701797043262555	27	22	0
LGG	Bevacizumab	ENSG00000107669.16	ATE1	4.797560410453434e-05	0.006398379037206774	25	24	0
LGG	Bevacizumab	ENSG00000148842.16	CNNM2	2.0866889805416463e-08	4.54550416261322e-05	21	28	0
LGG	Bevacizumab	ENSG00000169026.11	MFSD7	1.9591540173425217e-07	0.0002136379769300071	36	13	0
LGG	Bevacizumab	ENSG00000138138.12	ATAD1	4.464473546139709e-09	1.45876673120115e-05	17	32	0
LGG	Bevacizumab	ENSG00000091651.7	ORC6	0.0006234209488430523	0.03522238530855343	39	10	0
LGG	Bevacizumab	ENSG00000227586.5	RP11-162A23.5	0.0011874013539209809	0.05363825701295122	15	34	0
LGG	Bevacizumab	ENSG00000162576.15	MXRA8	1.4601904632534354e-07	0.00019084689354722403	39	10	0
LGG	Bevacizumab	ENSG00000165807.6	PPP1R36	6.051312603335042e-06	0.001825168978282823	31	18	0
LGG	Bevacizumab	ENSG00000265535.2	RN7SL475P	0.0007606072245199384	0.03965878892742924	36	13	0
LGG	Bevacizumab	ENSG00000104415.12	WISP1	0.0006168415216136617	0.035106682532448606	34	15	0
LGG	Bevacizumab	ENSG00000267680.4	ZNF224	0.002255633737547913	0.08025716773979462	15	34	0
LGG	Bevacizumab	ENSG00000104611.10	SH2D4A	3.225413932341519e-08	5.269520011962958e-05	32	17	0
LGG	Bevacizumab	ENSG00000254535.3	PABPC4L	0.00011484653496768212	0.011108650618123562	37	12	0
LGG	Bevacizumab	ENSG00000278399.1	RP11-74M13.5	0.0019869766350784817	0.07405832116105253	14	35	0
LGG	Bevacizumab	ENSG00000176826.14	FKBP9P1	0.00047472830358296134	0.029640281502369293	30	19	0
LGG	Bevacizumab	ENSG00000218690.1	HIST1H2APS4	0.0028961395840135726	0.09369441674024107	37	12	0
LGG	Bevacizumab	ENSG00000107745.15	MICU1	0.00047967915281504816	0.029759841110566516	22	27	0
LGG	Bevacizumab	ENSG00000229321.1	AC008269.2	0.0004504084975771502	0.02876305731270368	13	36	0
LGG	Bevacizumab	ENSG00000106355.8	LSM5	1.0416430332727438e-05	0.0025680109158508014	38	11	0
LGG	Bevacizumab	ENSG00000255139.1	AP000442.1	0.0004905163400102206	0.030145996382132837	39	10	0
LGG	Bevacizumab	ENSG00000148481.12	FAM188A	8.707096370497732e-07	0.0004823126398529321	15	34	0
LGG	Bevacizumab	ENSG00000265102.1	MIR3942	0.0017381604937553043	0.06784158514245826	13	36	0
LGG	Bevacizumab	ENSG00000265179.5	RP11-672L10.2	0.0005733438051226859	0.03324409892547779	10	39	0
LGG	Bevacizumab	ENSG00000186056.8	MATN1-AS1	9.193832332021666e-05	0.009921530749359971	37	12	0
LGG	Bevacizumab	ENSG00000104164.9	BLOC1S6	0.00020977190772628287	0.016924190333225415	14	35	0
LGG	Bevacizumab	ENSG00000052723.10	SIKE1	0.0004049036110995867	0.026548947476947818	30	19	0
LGG	Bevacizumab	ENSG00000138399.16	FASTKD1	0.0021361848113075044	0.07736477040359625	39	10	0
LGG	Bevacizumab	ENSG00000153879.7	CEBPG	0.0003290644490934289	0.02304038758741669	36	13	0
LGG	Bevacizumab	ENSG00000281809.1	LINC01394	0.0008203293305936166	0.04123732442637911	19	30	0
LGG	Bevacizumab	ENSG00000225151.9	GOLGA2P7	0.002569038532202856	0.08624315141067979	10	39	0
LGG	Bevacizumab	ENSG00000072864.11	NDE1	8.49256029043331e-06	0.002219955259919267	28	21	0
LGG	Bevacizumab	ENSG00000175220.10	ARHGAP1	4.989824724273576e-05	0.00660983200806645	34	15	0
LGG	Bevacizumab	ENSG00000274308.1	RP11-19G24.1	0.0011078003172756115	0.050862822529715135	18	31	0
LGG	Bevacizumab	ENSG00000144810.14	COL8A1	0.00010712013790455102	0.010738098081404534	37	12	0
LGG	Bevacizumab	ENSG00000254774.1	RP11-148O21.3	0.0003325507880367855	0.023119355317238226	18	31	0
LGG	Bevacizumab	ENSG00000167315.16	ACAA2	1.2548010083194946e-05	0.0028401276648981283	38	11	0
LGG	Bevacizumab	ENSG00000187650.3	VMAC	0.0028753406983775542	0.09341719406614582	35	14	0
LGG	Bevacizumab	ENSG00000171206.12	TRIM8	0.0018437460300969074	0.07005162969001913	20	29	0
LGG	Bevacizumab	ENSG00000100395.13	L3MBTL2	0.0005674330067027934	0.03324409892547779	19	30	0
LGG	Bevacizumab	ENSG00000273604.1	C17orf96	0.0017734988346841075	0.06846667824989658	13	36	0
LGG	Bevacizumab	ENSG00000218536.1	AP002530.2	2.3508257389399114e-05	0.004152066541614141	10	39	0
LGG	Bevacizumab	ENSG00000144481.15	TRPM8	0.0002371549644941898	0.01837154635604277	33	16	0
LGG	Bevacizumab	ENSG00000078304.18	PPP2R5C	0.0008394833673517671	0.0419848760636005	18	31	0
LGG	Bevacizumab	ENSG00000274670.1	RP13-820C6.4	0.0006493364726740994	0.03637211870507348	35	14	0
LGG	Bevacizumab	ENSG00000164403.13	SHROOM1	0.00029157758745511884	0.02149014512051731	27	22	0
LGG	Bevacizumab	ENSG00000250360.1	CTD-2089N3.1	0.00040903690323648706	0.026730561626504428	39	10	0
LGG	Bevacizumab	ENSG00000226383.4	AC093375.1	0.00040081196151822403	0.0263688540455194	24	25	0
LGG	Bevacizumab	ENSG00000145879.9	SPINK7	0.0005008478407916612	0.030494167449442604	15	34	0
LGG	Bevacizumab	ENSG00000238105.6	GOLGA2P5	0.002513295266833878	0.08559017853159086	36	13	0
LGG	Bevacizumab	ENSG00000240401.7	AC012358.8	0.0029295734255883965	0.0943091740700501	23	26	0
LGG	Bevacizumab	ENSG00000265489.1	RP11-1090M7.1	0.0003690421792802956	0.024777643578048614	14	35	0
LGG	Bevacizumab	ENSG00000101003.9	GINS1	0.00045518029613355183	0.02897340813538404	30	19	0
LGG	Bevacizumab	ENSG00000232190.2	RP11-134D3.1	0.0027747475973265295	0.09127134517666068	14	35	0
LGG	Bevacizumab	ENSG00000272941.1	RP11-134L10.1	0.0001451896001251857	0.013361106943658713	35	14	0
LGG	Bevacizumab	ENSG00000167081.15	PBX3	0.0010118952108632527	0.04815098448780114	26	23	0
LGG	Bevacizumab	ENSG00000188060.6	RAB42	0.0022992216442189375	0.08136505475615934	35	14	0
LGG	Bevacizumab	ENSG00000257935.2	LHX5-AS1	0.002319144307933409	0.08177486359178864	18	31	0
LGG	Bevacizumab	ENSG00000202111.1	VTRNA1-2	0.00026606555710245657	0.019885884106379707	37	12	0
LGG	Bevacizumab	ENSG00000176927.13	EFCAB5	0.00034935241901872644	0.023814995895355975	12	37	0
LGG	Bevacizumab	ENSG00000109113.16	RAB34	0.000107901317114853	0.010738098081404534	31	18	0
LGG	Bevacizumab	ENSG00000166275.14	C10orf32	0.0031284359853890227	0.09905161041330644	13	36	0
LGG	Bevacizumab	ENSG00000047056.13	WDR37	2.3331641372335135e-07	0.0002136379769300071	14	35	0
LGG	Bevacizumab	ENSG00000233695.2	GAS6-AS1	0.00016412386089713842	0.01462567405858363	36	13	0
LGG	Bevacizumab	ENSG00000249311.4	TERF1P3	0.002621754932572124	0.08741412492019812	38	11	0
LGG	Bevacizumab	ENSG00000182631.6	RXFP3	0.00010785096077564296	0.010738098081404534	15	34	0
LGG	Bevacizumab	ENSG00000198911.10	SREBF2	0.00016649993499054315	0.014637808186052011	15	34	0
LGG	Bevacizumab	ENSG00000164920.8	OSR2	0.0006199803656198354	0.035129234300511195	33	16	0
LGG	Bevacizumab	ENSG00000164989.14	CCDC171	0.00036023666415140976	0.024353240692028925	26	23	0
LGG	Bevacizumab	ENSG00000105518.12	TMEM205	0.001104225850323004	0.050817717830005854	36	13	0
LGG	Bevacizumab	ENSG00000101412.12	E2F1	0.0002577283008789954	0.01936527900711303	35	14	1
LGG	Bevacizumab	ENSG00000198874.11	TYW1	0.0014493150982162729	0.060822601290320126	38	11	0
LGG	Bevacizumab	ENSG00000178401.13	DNAJC22	0.00045887878324791896	0.02911429950024418	29	20	0
LGG	Bevacizumab	ENSG00000172638.11	EFEMP2	8.992900312805288e-06	0.002289685852370749	30	19	0
LGG	Bevacizumab	ENSG00000227514.3	RP11-709P2.1	0.00016565809051048434	0.014637808186052011	30	19	0
LGG	Bevacizumab	ENSG00000250448.1	RP11-19O2.2	0.0019957001732437644	0.07419063072606091	23	26	0
LGG	Bevacizumab	ENSG00000185298.11	CCDC137	5.5577835860293306e-05	0.0070753472210457816	33	16	0
LGG	Bevacizumab	ENSG00000107874.9	CUEDC2	0.0010777561930587168	0.05030811944027653	10	39	0
LGG	Bevacizumab	ENSG00000146700.8	SSC4D	0.00012396253906246868	0.011855051601559505	34	15	0
LGG	Bevacizumab	ENSG00000127540.10	UQCR11	0.0002884946724352186	0.02134316246449985	39	10	0
LGG	Bevacizumab	ENSG00000204620.3	RP11-1148L6.9	1.6280601229988643e-05	0.0033248040324367436	37	12	0
LGG	Bevacizumab	ENSG00000240173.3	RN7SL771P	0.0029809950884352177	0.09549413187707916	16	33	0
LGG	Bevacizumab	ENSG00000273820.1	USP27X	5.09644236971062e-05	0.006686057858957263	10	39	0
LGG	Bevacizumab	ENSG00000165417.10	GTF2A1	1.559183054445528e-05	0.0032606012367879075	16	33	0
LGG	Bevacizumab	ENSG00000232142.1	RP11-367H5.8	0.0007562938946288153	0.03961712287288809	31	18	0
LGG	Bevacizumab	ENSG00000214289.2	RPL39P5	0.0006900767959414298	0.03768511304855635	11	38	0
LGG	Bevacizumab	ENSG00000114115.8	RBP1	1.9642109589516264e-05	0.0037386753252666638	32	17	0
LGG	Bevacizumab	ENSG00000257452.1	RP1-71H24.1	0.0015010840770509053	0.06195527016964842	31	18	0
LGG	Bevacizumab	ENSG00000258768.2	CTD-2292M16.8	0.001359399566892319	0.058532597115839455	11	38	0
LGG	Bevacizumab	ENSG00000222162.1	RN7SKP151	1.6067440682491834e-05	0.0033158123640026575	30	19	0
LGG	Bevacizumab	ENSG00000279106.1	RP11-426C22.1	5.1920420298025574e-05	0.006741058542667493	32	17	0
LGG	Bevacizumab	ENSG00000273258.1	RP11-394I13.3	0.0004977560181275801	0.030400332509006877	20	29	0
LGG	Bevacizumab	ENSG00000142444.6	C19orf52	0.0005049967859128725	0.030556981443894647	39	10	0
LGG	Bevacizumab	ENSG00000044115.19	CTNNA1	0.00022714212410165503	0.017741519294872297	23	26	1
LGG	Bevacizumab	ENSG00000065970.7	FOXJ2	0.0001639101854123294	0.01462567405858363	18	31	0
LGG	Bevacizumab	ENSG00000229332.2	PGBD4P8	0.003119394156608768	0.09895747967688497	25	24	0
LGG	Bevacizumab	ENSG00000235669.1	AC004593.3	0.0009943631638981083	0.04763762064833705	31	18	0
LGG	Bevacizumab	ENSG00000265265.1	RP11-822E23.7	0.0023423965041331277	0.08244646941387786	23	26	0
LGG	Bevacizumab	ENSG00000250994.1	AC005355.1	0.0018169019541764283	0.06939581627241762	30	19	0
LGG	Bevacizumab	ENSG00000141552.16	ANAPC11	0.002124396185468625	0.07727047720985601	39	10	0
LGG	Bevacizumab	ENSG00000111731.11	C2CD5	0.0010240518938142956	0.04849405163823494	23	26	0
LGG	Bevacizumab	ENSG00000076928.16	ARHGEF1	0.001439691902182746	0.06061036007263619	34	15	0
LGG	Bevacizumab	ENSG00000120334.14	CENPL	0.0003026939822152824	0.02179880733362243	35	14	0
LGG	Bevacizumab	ENSG00000187994.12	RINL	1.0501277901723307e-06	0.0005278911622135524	38	11	0
LGG	Bevacizumab	ENSG00000230148.7	HOXB-AS1	3.75396213472151e-05	0.005605637461243955	37	12	0
LGG	Bevacizumab	ENSG00000103472.8	RRN3P2	7.419334177164747e-07	0.00047974983916873663	36	13	0
LGG	Bevacizumab	ENSG00000211780.3	TRAV6	0.00018065257170381532	0.015398668122840433	38	11	0
LGG	Bevacizumab	ENSG00000231537.1	RP11-1217F2.3	0.0016949082702839915	0.06712863967458112	39	10	0
LGG	Bevacizumab	ENSG00000270761.1	RP11-385F7.1	3.491811141895423e-05	0.0053903116092015564	39	10	0
LGG	Bevacizumab	ENSG00000173226.15	IQCB1	0.001377518685768649	0.05883715432351714	35	14	0
LGG	Irinotecan	ENSG00000258525.1	RP11-829H16.3	0.00020243637365587586	0.049725734692561516	11	10	0
LGG	Irinotecan	ENSG00000276148.1	RP11-278C7.4	0.0004049974359891142	0.06437076894368156	10	11	0
LGG	Irinotecan	ENSG00000267896.1	AC018766.4	0.0008010069275805699	0.07367617129766112	10	11	0
LGG	Irinotecan	ENSG00000101812.11	H2BFM	0.0006275150642757082	0.07367617129766112	11	10	0
LGG	Irinotecan	ENSG00000183674.10	LINC00518	0.0004027848333408646	0.06437076894368156	11	10	0
LGG	Irinotecan	ENSG00000268864.3	CTB-167G5.6	0.0017708844873817824	0.09382215460599168	11	10	0
LGG	Irinotecan	ENSG00000137460.7	FHDC1	0.0016248771789416107	0.09382215460599168	10	11	0
LGG	Irinotecan	ENSG00000229276.1	REV3L-IT1	0.0013608260203719588	0.08996355909617897	10	11	0
LGG	Irinotecan	ENSG00000197608.10	ZNF841	9.128439265843034e-05	0.047367694662776176	10	11	0
LGG	Irinotecan	ENSG00000007202.13	KIAA0100	0.001205299086603831	0.08996355909617897	11	10	0
LGG	Irinotecan	ENSG00000165359.13	DDX26B	0.0007668034126006465	0.07367617129766112	10	11	0
LGG	Irinotecan	ENSG00000254718.5	CTD-2184C24.2	0.00015963157071339297	0.047367694662776176	10	11	0
LGG	Irinotecan	ENSG00000110092.3	CCND1	0.0012868632319707055	0.08996355909617897	10	11	5
LGG	Irinotecan	ENSG00000229331.1	GK-IT1	0.001287118821720511	0.08996355909617897	11	10	0
LGG	Irinotecan	ENSG00000279443.1	RP4-669K10.8	0.0006670612524183619	0.07367617129766112	11	10	0
LGG	Irinotecan	ENSG00000106336.11	FBXO24	0.0012052990866038265	0.08996355909617897	10	11	0
LGG	Irinotecan	ENSG00000207062.1	SNORA15	0.0003717380445939762	0.06437076894368156	10	11	0
LGG	Irinotecan	ENSG00000206924.1	RNU6-689P	0.0001753060498252264	0.047367694662776176	10	11	0
LGG	Irinotecan	ENSG00000274602.3	PI4KAP1	0.0015000479604163038	0.09331832541028848	11	10	0
LGG	Irinotecan	ENSG00000264952.1	AC004000.1	0.0010497583021778017	0.08595293734801272	11	10	0
LGG	Irinotecan	ENSG00000235131.1	RP5-1092A11.2	0.000897740725242172	0.07824823998723705	10	11	0
LGG	Irinotecan	ENSG00000271410.1	RP11-506H20.2	0.0008010069275805699	0.07367617129766112	10	11	0
LGG	Irinotecan	ENSG00000179406.6	LINC00174	0.00024844824494105503	0.055942263152560893	11	10	0
LGG	Irinotecan	ENSG00000224637.1	PDSS1P2	0.0015720166714362361	0.09382215460599168	10	11	0
LGG	Irinotecan	ENSG00000271779.1	RP11-87N3.6	3.276585303005716e-05	0.04426666744360723	10	11	0
LGG	Irinotecan	ENSG00000260805.2	RP11-61J19.5	0.0014683388648372856	0.09331832541028848	10	11	0
LGG	Irinotecan	ENSG00000254369.5	HOXA-AS3	8.711891114310671e-05	0.047367694662776176	10	11	0
LGG	Irinotecan	ENSG00000166260.9	COX11	0.00016542124240568975	0.047367694662776176	10	11	0
LGG	Irinotecan	ENSG00000264812.1	RP13-20L14.4	1.731926451142885e-05	0.04426666744360723	11	10	0
LGG	Irinotecan	ENSG00000231731.6	AC010976.2	0.0017708844873817824	0.09382215460599168	10	11	0
LGG	Irinotecan	ENSG00000186301.8	MST1P2	0.0005207614535298354	0.06700464035417217	10	11	0
LGG	Irinotecan	ENSG00000239096.1	snoU13	0.0010115241984163666	0.08541057450378196	10	11	0
LGG	Irinotecan	ENSG00000114982.16	KANSL3	0.00015302773371079765	0.047367694662776176	11	10	0
LGG	Irinotecan	ENSG00000183647.9	ZNF530	9.128439265843034e-05	0.047367694662776176	10	11	0
LGG	Irinotecan	ENSG00000228825.1	LAMTOR3P1	0.0004332084612384132	0.06502940345923292	11	10	0
LGG	Irinotecan	ENSG00000107581.11	EIF3A	0.0007417777195651268	0.07367617129766112	11	10	0
LGG	Irinotecan	ENSG00000167562.10	ZNF701	0.0006407576687274639	0.07367617129766112	11	10	0
LGG	Irinotecan	ENSG00000240484.1	RP11-386M24.1	0.0008180181861324328	0.07367617129766112	11	10	0
LGG	Irinotecan	ENSG00000185631.7	AC017079.3	0.0013020269912822342	0.08996355909617897	11	10	0
LGG	Irinotecan	ENSG00000265182.1	SRP72P1	0.0004938621976460308	0.06700464035417217	11	10	0
LGG	Irinotecan	ENSG00000167658.14	EEF2	0.0017552138356269455	0.09382215460599168	11	10	0
LGG	Irinotecan	ENSG00000186376.13	ZNF75D	0.0005006374612698873	0.06700464035417217	11	10	0
LGG	Irinotecan	ENSG00000105865.9	DUS4L	0.000742590599474048	0.07367617129766112	11	10	0
LGG	Irinotecan	ENSG00000250197.1	HMGN1P15	0.0003717380445939762	0.06437076894368156	10	11	0
LGG	Irinotecan	ENSG00000238324.1	RN7SKP198	0.0001305878894664479	0.047367694662776176	10	11	0
LGG	Irinotecan	ENSG00000111452.11	GPR133	0.0003826359848183889	0.06437076894368156	11	10	0
LGG	Irinotecan	ENSG00000164989.14	CCDC171	0.0016668425781733596	0.09382215460599168	11	10	0
LGG	Irinotecan	ENSG00000136011.13	STAB2	0.0017622369375575172	0.09382215460599168	11	10	0
LGG	Irinotecan	ENSG00000196260.3	SFTA2	0.0015196174382134317	0.09331832541028848	11	10	0
LGG	Irinotecan	ENSG00000248234.1	CTD-2108O9.4	0.0012392189688363326	0.08996355909617897	10	11	0
LGG	Irinotecan	ENSG00000232536.1	RP11-74C1.4	0.0013651021180397253	0.08996355909617897	11	10	0
LGG	Lomustine	ENSG00000123364.4	HOXC13	1.2365757273530373e-05	0.008613123055313901	27	12	0
LGG	Lomustine	ENSG00000234406.1	AC004129.7	0.00012246647369767438	0.026286455132039567	27	12	0
LGG	Lomustine	ENSG00000162601.8	MYSM1	0.0005524661538106174	0.06600471598859872	28	11	0
LGG	Lomustine	ENSG00000277775.1	HIST1H3F	5.115977198479991e-06	0.004927965036435852	29	10	0
LGG	Lomustine	ENSG00000231898.7	AC012594.1	0.0010541923727632326	0.09446053981992408	25	14	0
LGG	Lomustine	ENSG00000251163.1	CTD-2325A15.2	0.0005386856073941136	0.06539535341549044	22	17	0
LGG	Lomustine	ENSG00000254423.1	RP11-351I21.7	0.0006481719529771331	0.07186781395168039	15	24	0
LGG	Lomustine	ENSG00000105967.14	TFEC	0.0002573668487906144	0.04340521128504824	23	16	0
LGG	Lomustine	ENSG00000110497.13	AMBRA1	0.00010490626766836463	0.02526274058288806	23	16	0
LGG	Lomustine	ENSG00000237622.1	TCEB1P18	2.4392923370667933e-06	0.0034933510731093077	23	16	0
LGG	Lomustine	ENSG00000243066.3	RN7SL842P	0.00037276581433463233	0.0531950623196792	29	10	0
LGG	Lomustine	ENSG00000253187.2	HOXA10-AS	9.77584038426293e-06	0.007640986945969287	29	10	0
LGG	Lomustine	ENSG00000233998.1	SETP5	0.0006624269485599503	0.07216390997399988	18	21	0
LGG	Lomustine	ENSG00000278171.1	RP11-476I15.5	0.00011579405387461452	0.026244381739934694	11	28	0
LGG	Lomustine	ENSG00000221322.1	AC116533.1	2.5513193606145165e-05	0.012287791870559667	11	28	0
LGG	Lomustine	ENSG00000237349.1	RP5-1065J22.2	0.0007017135980671239	0.0735701358735409	26	13	0
LGG	Lomustine	ENSG00000196550.9	FAM72A	4.540705439733454e-05	0.014917507262462557	29	10	0
LGG	Lomustine	ENSG00000240990.8	HOXA11-AS	0.0011540631093200373	0.09841034248871687	16	23	0
LGG	Lomustine	ENSG00000113593.10	PPWD1	0.0010060369157695484	0.09229191039190641	24	15	0
LGG	Lomustine	ENSG00000049323.14	LTBP1	5.540636315455872e-06	0.005023075699635641	25	14	0
LGG	Lomustine	ENSG00000087253.10	LPCAT2	0.0009362365119969185	0.08772015989203794	24	15	0
LGG	Lomustine	ENSG00000028839.8	TBPL1	0.0003713652072525113	0.0531950623196792	13	26	0
LGG	Lomustine	ENSG00000145423.4	SFRP2	0.00028941317769854054	0.04660507924140036	12	27	0
LGG	Lomustine	ENSG00000180917.15	CMTR2	0.0007081839695108329	0.07374683336554701	27	12	0
LGG	Lomustine	ENSG00000119397.15	CNTRL	0.0006095352762849937	0.06984697936208667	29	10	0
LGG	Lomustine	ENSG00000281719.1	AC009336.1	0.001066715850096152	0.09489066009323317	23	16	0
LGG	Lomustine	ENSG00000259500.1	KRT8P24	0.0008769421599954412	0.08342859611018358	28	11	0
LGG	Lomustine	ENSG00000072840.11	EVC	0.0004164114543612205	0.05629590644399238	28	11	0
LGG	Lomustine	ENSG00000212457.1	RNU6-644P	0.0003085324557204043	0.04724950018106218	13	26	0
LGG	Lomustine	ENSG00000273824.1	RP11-81H14.1	0.0010859245960101592	0.09509244246425326	27	12	0
LGG	Lomustine	ENSG00000253177.1	RP11-100L22.1	0.0007696838072940962	0.07753180939880137	14	25	0
LGG	Lomustine	ENSG00000225126.1	RP4-549F15.1	0.0006743978533891102	0.07216390997399988	26	13	0
LGG	Lomustine	ENSG00000241399.5	CD302	0.0001279187733521261	0.026286455132039567	25	14	0
LGG	Lomustine	ENSG00000144681.9	STAC	0.0003251109969520149	0.04912363416690641	29	10	0
LGG	Lomustine	ENSG00000144820.6	GPR128	0.000400289206001227	0.054595196839742566	25	14	0
LGG	Lomustine	ENSG00000153914.14	SREK1	0.0011749093904016182	0.09894919958945213	23	16	0
LGG	Lomustine	ENSG00000188282.11	RUFY4	2.6427374230067802e-05	0.012342384594963786	18	21	0
LGG	Lomustine	ENSG00000188280.10	FAM230A	0.0004605014551238709	0.05895121428498952	12	27	0
LGG	Lomustine	ENSG00000099331.12	MYO9B	0.0007876416697937285	0.0788255416549412	26	13	0
LGG	Lomustine	ENSG00000147364.15	FBXO25	3.5098216423744155e-05	0.01319350515909134	13	26	0
LGG	Lomustine	ENSG00000101104.11	PABPC1L	2.0042369406852877e-05	0.010962718498379799	27	12	0
LGG	Lomustine	ENSG00000184436.10	THAP7	4.54920089109616e-05	0.014917507262462557	16	23	0
LGG	Lomustine	ENSG00000247934.4	RP11-967K21.1	0.00010842960689836953	0.02531995608360108	28	11	0
LGG	Lomustine	ENSG00000273769.3	U52112.12	0.0009843088227483462	0.09086822688522557	15	24	0
LGG	Lomustine	ENSG00000197608.10	ZNF841	0.0010759850746947664	0.09489066009323317	25	14	0
LGG	Lomustine	ENSG00000236936.1	RP3-329E20.2	1.8706481494021683e-05	0.010962718498379799	26	13	0
LGG	Lomustine	ENSG00000228630.4	HOTAIR	0.00042867510630986396	0.05744991946476194	27	12	0
LGG	Lomustine	ENSG00000081237.17	PTPRC	0.0004747522757531879	0.059974443228755184	28	11	0
LGG	Lomustine	ENSG00000244314.3	RN7SL36P	0.000669111625547565	0.07216390997399988	28	11	0
LGG	Lomustine	ENSG00000235215.2	RP11-145M4.2	0.00013674824841254513	0.027241176051260564	27	12	0
LGG	Lomustine	ENSG00000215589.3	RP5-967N21.2	0.0011522372072776085	0.09841034248871687	22	17	0
LGG	Lomustine	ENSG00000223509.7	RP11-632K20.7	0.0001267121098399319	0.026286455132039567	27	12	0
LGG	Lomustine	ENSG00000136231.12	IGF2BP3	3.1187869436094566e-07	0.0016022248124969649	27	12	0
LGG	Lomustine	ENSG00000068489.11	PRR11	9.96302799379651e-05	0.024373045625459014	28	11	0
LGG	Lomustine	ENSG00000259246.3	HMGN2P47	0.0006167616214337344	0.06984697936208667	24	15	0
LGG	Lomustine	ENSG00000105851.9	PIK3CG	0.0010227790808129088	0.09272394819699148	25	14	0
LGG	Lomustine	ENSG00000205542.9	TMSB4X	2.8293251091529847e-05	0.012458731023504515	29	10	0
LGG	Lomustine	ENSG00000246366.5	RP11-382J12.1	0.00011960573712915652	0.026286455132039567	29	10	0
LGG	Lomustine	ENSG00000231389.6	HLA-DPA1	0.00010801090185927997	0.02531995608360108	29	10	0
LGG	Lomustine	ENSG00000232667.8	AC004862.6	0.00035470623118907303	0.05157294750081126	18	21	0
LGG	Lomustine	ENSG00000235808.1	MYL6P2	0.0003863087088903388	0.053637746138900017	14	25	0
LGG	Lomustine	ENSG00000134247.9	PTGFRN	6.964732793320089e-05	0.0191679396090445	26	13	0
LGG	Lomustine	ENSG00000198804.2	MT-CO1	0.0002982553283635111	0.046905215517739116	14	25	0
LGG	Lomustine	ENSG00000243197.6	TUSC7	0.0001787672529136478	0.034014332122285676	15	24	0
LGG	Lomustine	ENSG00000130700.6	GATA5	3.084758581383781e-05	0.012511131383233377	11	28	0
LGG	Lomustine	ENSG00000101333.15	PLCB4	0.0007947873838347752	0.079027504255881	11	28	0
LGG	Lomustine	ENSG00000224269.1	AP000697.6	0.00086941619006002	0.08322634982114925	14	25	0
LGG	Lomustine	ENSG00000249249.1	AC010226.4	0.0002591019619922423	0.04340521128504824	23	16	0
LGG	Lomustine	ENSG00000130813.16	C19orf66	0.0007301640714247157	0.0743089897260423	29	10	0
LGG	Lomustine	ENSG00000279821.1	RP11-1334A24.5	4.10346679925722e-05	0.014373325070489152	27	12	0
LGG	Lomustine	ENSG00000147548.15	WHSC1L1	4.4157912349901185e-05	0.014917507262462557	12	27	0
LGG	Lomustine	ENSG00000114650.17	SCAP	7.302570383278415e-05	0.01974512539422578	11	28	0
LGG	Lomustine	ENSG00000229036.6	VDAC1P8	8.17343648177957e-07	0.0020994833842864456	28	11	0
LGG	Lomustine	ENSG00000101384.10	JAG1	2.951795429975608e-05	0.012511131383233377	29	10	0
LGG	Lomustine	ENSG00000225217.1	HSPA7	1.5491280274688427e-06	0.0026527956843722935	29	10	0
LGG	Lomustine	ENSG00000227890.1	PSMA2P3	0.0006549350994143785	0.07209899822981715	27	12	0
LGG	Lomustine	ENSG00000154640.13	BTG3	0.00030964180627350633	0.04724950018106218	27	12	0
LGG	Lomustine	ENSG00000100116.15	GCAT	0.00022688569289538874	0.03979513787900456	10	29	0
LGG	Lomustine	ENSG00000267656.1	RP11-807E13.3	3.9885066312161596e-08	0.0003073543210015173	25	14	0
LGG	Lomustine	ENSG00000224077.1	AP000936.4	0.0008378249910164995	0.08172505545282462	29	10	0
LGG	Lomustine	ENSG00000228391.1	AC011995.3	0.0003071005861215297	0.04724950018106218	29	10	0
LGG	Lomustine	ENSG00000101665.7	SMAD7	3.469350949782041e-06	0.004012537778908365	12	27	0
LGG	Lomustine	ENSG00000265643.1	RP11-465I4.2	0.0006815878093243087	0.07216390997399988	13	26	0
LGG	Lomustine	ENSG00000117500.11	TMED5	2.1232997508585222e-05	0.010962718498379799	23	16	0
LGG	Lomustine	ENSG00000255479.1	RP11-672A2.6	0.0002910070134398527	0.04660507924140036	24	15	0
LGG	Lomustine	ENSG00000188488.12	SERPINA5	3.2706453516285704e-06	0.004012537778908365	29	10	0
LGG	Lomustine	ENSG00000176473.12	WDR25	9.266891874313192e-05	0.02303569960756692	14	25	0
LGG	Lomustine	ENSG00000151062.13	CACNA2D4	0.0008673766754570925	0.08322634982114925	29	10	0
LGG	Lomustine	ENSG00000100150.15	DEPDC5	0.0001378673586814381	0.027241176051260564	14	25	0
LGG	Lomustine	ENSG00000125651.12	GTF2F1	1.6982416822188236e-08	0.0002617330080635651	11	28	0
LGG	Lomustine	ENSG00000259738.1	ZNF444P1	0.0004628274674593649	0.05895121428498952	26	13	0
LGG	Lomustine	ENSG00000188107.12	EYS	0.0008875717640319179	0.083921816118159	17	22	0
LGG	Lomustine	ENSG00000225492.5	GBP1P1	2.4933079291592517e-06	0.0034933510731093077	28	11	0
LGG	Lomustine	ENSG00000251604.1	LINC01385	0.0006172154923764336	0.06984697936208667	20	19	0
LGG	Lomustine	ENSG00000243772.5	KIR2DL3	0.00020503081569630491	0.037618272994183945	24	15	0
LGG	Lomustine	ENSG00000144283.20	PKP4	4.659274273786498e-05	0.014950571804821764	14	25	0
LGG	Lomustine	ENSG00000243532.3	RN7SL19P	0.0008572885661112888	0.08309768164092568	26	13	0
LGG	Lomustine	ENSG00000167136.6	ENDOG	2.2050627657005824e-05	0.010962718498379799	13	26	0
LGG	Lomustine	ENSG00000229440.1	RP5-1033K19.2	0.00021483429948162085	0.03850030492570629	28	11	0
LGG	Lomustine	ENSG00000144445.14	KANSL1L	0.0007328683128963425	0.0743089897260423	19	20	0
LGG	Lomustine	ENSG00000041353.8	RAB27B	0.0011538549325860181	0.09841034248871687	10	29	0
LGG	Lomustine	ENSG00000267373.1	CTD-2231E14.5	0.0011244050329431202	0.09790582128655011	27	12	0
LGG	Lomustine	ENSG00000167965.16	MLST8	1.5491280274688972e-06	0.0026527956843722935	10	29	0
LGG	Lomustine	ENSG00000266156.1	AC010329.1	0.00048780920996266386	0.06079015631901115	29	10	0
LGG	Lomustine	ENSG00000137942.15	FNBP1L	1.3412597542663744e-05	0.008613123055313901	24	15	0
LGG	Lomustine	ENSG00000213892.9	CEACAM16	0.0006778689042902847	0.07216390997399988	28	11	0
LGG	Lomustine	ENSG00000177606.6	JUN	0.000591689536233628	0.06908423585176268	28	11	198
LGG	Lomustine	ENSG00000263849.1	MIR4744	2.1841233199403933e-05	0.010962718498379799	29	10	0
LGG	Lomustine	ENSG00000157578.12	LCA5L	3.6449214186813592e-06	0.004012537778908365	29	10	0
LGG	Lomustine	ENSG00000197496.5	SLC2A10	2.1711073285335638e-05	0.010962718498379799	27	12	0
LGG	Lomustine	ENSG00000239552.2	HOXB-AS2	0.0006836186644305724	0.07216390997399988	28	11	0
LGG	Lomustine	ENSG00000184544.10	DHRS7C	0.0002853809230969806	0.04660507924140036	10	29	0
LGG	Lomustine	ENSG00000242272.1	AK2P2	0.0003799589176568998	0.053637746138900017	24	15	0
LGG	Lomustine	ENSG00000164251.4	F2RL1	0.0006004188004337335	0.06957635001717821	29	10	0
LGG	Lomustine	ENSG00000108474.15	PIGL	6.041024372033938e-07	0.0018620853524357408	29	10	0
LGG	Lomustine	ENSG00000106560.9	GIMAP2	4.984524369269697e-05	0.014950571804821764	26	13	0
LGG	Lomustine	ENSG00000147873.5	IFNA5	0.0011696235197165546	0.09894919958945213	28	11	0
LGG	Lomustine	ENSG00000139679.14	LPAR6	1.2047002707106329e-05	0.008613123055313901	27	12	0
LGG	Lomustine	ENSG00000142961.13	MOB3C	3.0490679316642534e-05	0.012511131383233377	28	11	0
LGG	Lomustine	ENSG00000229303.1	PPIAP25	0.0007261354783096585	0.0743089897260423	28	11	0
LGG	Lomustine	ENSG00000177721.4	ANXA2R	3.847874795515026e-05	0.014119868178208948	29	10	0
LGG	Lomustine	ENSG00000185483.10	ROR1	6.0059637915281005e-05	0.01714146554722798	28	11	0
LGG	Lomustine	ENSG00000231666.4	RP11-404O13.1	0.0004347069069580667	0.05775605905204934	25	14	0
LGG	Lomustine	ENSG00000135437.8	RDH5	2.042055511743134e-05	0.010962718498379799	27	12	0
LGG	Lomustine	ENSG00000255265.1	TMA16P1	0.0009846219757223378	0.09086822688522557	22	17	0
LGG	Lomustine	ENSG00000277010.1	RP11-616M22.12	0.0002524896989732316	0.04323745822861606	16	23	0
LGG	Lomustine	ENSG00000187260.14	WDR86	0.00024712253396996835	0.042793848242080365	11	28	0
LGG	Lomustine	ENSG00000245571.5	AP001258.4	4.830183827665441e-05	0.014950571804821764	27	12	0
LGG	Lomustine	ENSG00000246985.6	SOCS2-AS1	0.00035298370016115244	0.05157294750081126	27	12	0
LGG	Lomustine	ENSG00000135549.13	PKIB	0.000208343480202144	0.03777634961029933	27	12	0
LGG	Lomustine	ENSG00000129566.11	TEP1	6.610973924353363e-05	0.018525150931297096	29	10	0
LGG	Lomustine	ENSG00000256417.1	RP11-1038A11.3	0.00012355475669833426	0.026286455132039567	27	12	0
LGG	Lomustine	ENSG00000262296.1	RP11-55L4.1	1.0476981527597104e-06	0.0023067319900475225	10	29	0
LGG	Lomustine	ENSG00000183386.8	FHL3	2.8293251091529847e-05	0.012458731023504515	29	10	0
LGG	Lomustine	ENSG00000119778.13	ATAD2B	0.0005199190084313988	0.06410393406355774	24	15	0
LGG	Lomustine	ENSG00000130812.9	ANGPTL6	0.0001933208972273947	0.036334898391080575	28	11	0
LGG	Lomustine	ENSG00000165953.8	SERPINA12	0.0009391270686598922	0.08772015989203794	24	15	0
LGG	Lomustine	ENSG00000205531.11	NAP1L4	0.000544976912927055	0.06561862642212322	10	29	0
LGG	Lomustine	ENSG00000175449.12	RFESD	0.0001271018995912361	0.026286455132039567	22	17	0
LGG	Lomustine	ENSG00000242009.1	RP11-359D24.1	0.001155740461358536	0.09841034248871687	29	10	0
LGG	Lomustine	ENSG00000240665.1	LSP1P2	0.00039931859063739946	0.054595196839742566	12	27	0
LGG	Lomustine	ENSG00000151665.11	PIGF	0.0006295174486451246	0.0703052385399903	11	28	0
LGG	Lomustine	ENSG00000129116.16	PALLD	3.2132455548722026e-05	0.012698087305561637	26	13	0
LGG	Lomustine	ENSG00000122674.10	CCZ1	0.00045356042568969637	0.05874179227503866	24	15	0
LGG	Lomustine	ENSG00000198774.4	RASSF9	0.00028924677154664	0.04660507924140036	29	10	0
LGG	Lomustine	ENSG00000233101.9	HOXB-AS3	8.091747258635652e-06	0.006928333819449592	26	13	0
LGG	Lomustine	ENSG00000172789.3	HOXC5	0.00014270705594745	0.02784052083876075	17	22	0
LGG	Lomustine	ENSG00000100060.16	MFNG	0.00029332290983751847	0.04660507924140036	16	23	0
LGG	Lomustine	ENSG00000238185.1	RP11-252M21.6	0.0003525922312030753	0.05157294750081126	26	13	0
LGG	Lomustine	ENSG00000167562.10	ZNF701	5.044314390414818e-05	0.014950571804821764	28	11	0
LGG	Lomustine	ENSG00000107669.16	ATE1	1.3209128194790085e-05	0.008613123055313901	12	27	0
LGG	Lomustine	ENSG00000118420.15	UBE3D	0.00013593584562488398	0.027241176051260564	22	17	0
LGG	Lomustine	ENSG00000106006.6	HOXA6	4.7376666053241145e-07	0.0018254229430313814	22	17	0
LGG	Lomustine	ENSG00000129680.14	MAP7D3	0.00014890661120017635	0.028686858647713972	24	15	0
LGG	Lomustine	ENSG00000187475.5	HIST1H1T	0.0003353457597477018	0.05017814416729689	23	16	0
LGG	Lomustine	ENSG00000235892.1	PKMP2	0.0005598464124009876	0.0663719454455694	21	18	0
LGG	Lomustine	ENSG00000102882.10	MAPK3	4.910216119032711e-06	0.004927965036435852	10	29	0
LGG	Lomustine	ENSG00000107185.9	RGP1	0.000825096595450071	0.08151531236587496	13	26	0
LGG	Lomustine	ENSG00000166783.18	KIAA0430	0.00053887943704693	0.06539535341549044	10	29	0
LGG	Lomustine	ENSG00000231715.1	COX6CP2	3.385304756585623e-05	0.013043579227124406	26	13	0
LGG	Lomustine	ENSG00000211728.2	TRBV5-6	4.044048327785916e-05	0.014373325070489152	25	14	0
LGG	Lomustine	ENSG00000008130.14	NADK	0.0006208821809373134	0.06984697936208667	29	10	0
LGG	Lomustine	ENSG00000235494.1	RP11-498P14.4	0.00019755546620273131	0.036683431868873434	20	19	0
LGG	Lomustine	ENSG00000186517.12	ARHGAP30	8.958734975959017e-05	0.022634757942537765	28	11	0
LGG	Lomustine	ENSG00000279884.1	RP11-483E17.1	0.001077463373755243	0.09489066009323317	22	17	0
LGG	Lomustine	ENSG00000199349.1	Y_RNA	5.0241673149881304e-05	0.014950571804821764	28	11	0
LGG	Lomustine	ENSG00000179869.13	ABCA13	7.776370049872811e-05	0.020663692277351684	25	14	0
LGG	Lomustine	ENSG00000250381.1	UNC93B4	0.00011150969394656451	0.02565055825529033	28	11	0
LGG	Lomustine	ENSG00000244286.1	ITGB5-AS1	0.00012288607196064816	0.026286455132039567	28	11	0
LGG	Lomustine	ENSG00000159399.8	HK2	0.0007167844142338143	0.07414148585350032	17	22	0
LGG	Lomustine	ENSG00000240401.7	AC012358.8	0.0005838262518381292	0.06868649002541409	25	14	0
LGG	Lomustine	ENSG00000167081.15	PBX3	0.0010375047987342897	0.09350891203563083	25	14	0
LGG	Lomustine	ENSG00000172799.5	ZBTB8OSP2	8.048776127262831e-05	0.021025040283622842	14	25	0
LGG	Lomustine	ENSG00000135272.8	MDFIC	0.0003848386773495951	0.053637746138900017	29	10	0
LGG	Lomustine	ENSG00000204261.7	PSMB8-AS1	5.470065959386607e-05	0.015906538974729507	29	10	0
LGG	Lomustine	ENSG00000165417.10	GTF2A1	0.00044167494486001713	0.05818029273660328	10	29	0
LGG	Lomustine	ENSG00000248659.1	RP11-263I1.1	0.0010130529012034148	0.09238562907305935	25	14	0
LGG	Lomustine	ENSG00000257452.1	RP1-71H24.1	0.0008324430194680882	0.08171727271364443	26	13	0
LGG	Lomustine	ENSG00000279968.1	RP3-509I19.11	0.0004525191489130906	0.05874179227503866	29	10	0
LGG	Lomustine	ENSG00000065970.7	FOXJ2	9.91563320265934e-06	0.007640986945969287	11	28	0
LGG	Lomustine	ENSG00000265992.1	ESRG	0.0004890980653748626	0.06079015631901115	19	20	0
LGG	Lomustine	ENSG00000153029.13	MR1	0.0002272237304277447	0.03979513787900456	29	10	0
LGG	Lomustine	ENSG00000103064.12	SLC7A6	8.697243425268434e-05	0.02234031927837285	28	11	0
LGG	Temozolomide	ENSG00000167578.15	RAB4B	0.0068734686353361775	0.05618357184234586	98	152	0
LGG	Temozolomide	ENSG00000078237.5	C12orf5	3.848299480577355e-05	0.0008893822688422373	135	115	0
LGG	Temozolomide	ENSG00000236040.1	CHIAP1	0.00101852702997872	0.012881707886299136	74	176	0
LGG	Temozolomide	ENSG00000102174.8	PHEX	0.007853589127691572	0.06204398822980724	49	201	0
LGG	Temozolomide	ENSG00000276644.3	DACH1	0.008794100215408968	0.0673663535193699	82	168	0
LGG	Temozolomide	ENSG00000273055.1	CTB-13F3.1	0.0008596119535794352	0.011251716731517845	225	25	0
LGG	Temozolomide	ENSG00000218358.2	RAET1K	5.801371121250509e-05	0.0012516442203549126	121	129	0
LGG	Temozolomide	ENSG00000264091.1	AP002495.1	0.011783294140108973	0.08365006035941319	61	189	0
LGG	Temozolomide	ENSG00000120662.14	MTRF1	0.0036809517295544477	0.03514996019152183	212	38	0
LGG	Temozolomide	ENSG00000227489.1	AC006458.3	0.0025227280642580517	0.026307489541931087	206	44	0
LGG	Temozolomide	ENSG00000226688.5	ENTPD1-AS1	5.155613267153323e-09	3.9929050591898517e-07	61	189	0
LGG	Temozolomide	ENSG00000184178.14	SCFD2	4.991718191029235e-05	0.0011068604806929812	29	221	0
LGG	Temozolomide	ENSG00000130204.11	TOMM40	2.3087412986446674e-05	0.0005761847566810349	233	17	0
LGG	Temozolomide	ENSG00000232879.2	RP11-544M22.3	2.2750179037391457e-07	1.0938252542830336e-05	191	59	0
LGG	Temozolomide	ENSG00000109618.10	SEPSECS	0.004598456920839636	0.04185344383974438	196	54	0
LGG	Temozolomide	ENSG00000138193.13	PLCE1	0.0008867438748493115	0.011537398613689331	49	201	0
LGG	Temozolomide	ENSG00000121644.17	DESI2	0.007438188081767409	0.05958009966355528	239	11	0
LGG	Temozolomide	ENSG00000135903.17	PAX3	1.586627810436873e-06	5.993808167670647e-05	109	141	0
LGG	Temozolomide	ENSG00000101323.4	HAO1	0.0010505862540753105	0.013203851710258646	128	122	0
LGG	Temozolomide	ENSG00000272456.1	CTD-2342N23.3	0.010107804332102104	0.07470994110396223	51	199	0
LGG	Temozolomide	ENSG00000263711.4	RP11-169F17.1	0.015172411267299695	0.09972847137460512	122	128	0
LGG	Temozolomide	ENSG00000127564.15	PKMYT1	0.0005845491599047212	0.008250090324987764	152	98	0
LGG	Temozolomide	ENSG00000226086.5	EIF3LP3	2.4922230588178184e-06	8.795142818120195e-05	13	237	0
LGG	Temozolomide	ENSG00000231630.1	RP11-740P5.3	0.009126305001202354	0.06919337443472619	235	15	0
LGG	Temozolomide	ENSG00000164116.15	GUCY1A3	0.005400839073953526	0.04703441006615913	148	102	0
LGG	Temozolomide	ENSG00000138669.8	PRKG2	3.92931462344279e-07	1.7635503029550512e-05	32	218	0
LGG	Temozolomide	ENSG00000258507.1	RP13-582L3.4	1.55374307693812e-08	1.0575450922109077e-06	68	182	0
LGG	Temozolomide	ENSG00000244019.1	RPS2P24	0.010291601462804102	0.07565409587711573	161	89	0
LGG	Temozolomide	ENSG00000106069.19	CHN2	0.006738811927876093	0.05534876860887443	66	184	1
LGG	Temozolomide	ENSG00000233714.1	AC012506.2	0.01031444403275181	0.07579443266124936	181	69	0
LGG	Temozolomide	ENSG00000237666.2	AC108868.3	0.0018128319765519246	0.020387587662733526	142	108	0
LGG	Temozolomide	ENSG00000143033.16	MTF2	0.007506720807768958	0.05998221584340792	210	40	0
LGG	Temozolomide	ENSG00000150773.9	PIH1D2	0.00124888752098802	0.015188847392451256	87	163	0
LGG	Temozolomide	ENSG00000109805.8	NCAPG	1.0984490852938483e-09	1.0588670406686044e-07	182	68	1
LGG	Temozolomide	ENSG00000262358.1	CTD-3195I5.4	0.003209443657444474	0.031671204342260305	136	114	0
LGG	Temozolomide	ENSG00000279455.1	RP11-495K9.10	0.0001973470597645836	0.00345573685816846	61	189	0
LGG	Temozolomide	ENSG00000108774.13	RAB5C	0.001013636638073669	0.012825960913122918	47	203	0
LGG	Temozolomide	ENSG00000183696.12	UPP1	4.1124628957509306e-05	0.0009417756603335528	212	38	0
LGG	Temozolomide	ENSG00000228318.3	AP001610.5	0.005030390196438338	0.044764525038200824	84	166	0
LGG	Temozolomide	ENSG00000269680.1	CTD-3128G10.6	0.005705410860495046	0.049032205719629914	62	188	0
LGG	Temozolomide	ENSG00000106125.14	FAM188B	1.750564934098315e-05	0.0004585800523815646	157	93	0
LGG	Temozolomide	ENSG00000234595.1	AC013733.3	0.0012381957765465147	0.015086945238698924	236	14	0
LGG	Temozolomide	ENSG00000155974.10	GRIP1	2.8545556147377888e-05	0.000687077140799464	90	160	0
LGG	Temozolomide	ENSG00000105053.9	VRK3	3.3597080071423835e-07	1.5307205154310997e-05	224	26	0
LGG	Temozolomide	ENSG00000220256.3	AC093802.1	0.0012457010431819	0.015154803147967057	18	232	0
LGG	Temozolomide	ENSG00000049239.11	H6PD	2.704856376722664e-06	9.45374565455617e-05	225	25	0
LGG	Temozolomide	ENSG00000272734.1	ADIRF-AS1	2.6438544829148878e-05	0.0006442872534112078	235	15	0
LGG	Temozolomide	ENSG00000152049.6	KCNE4	0.0066727011853798335	0.05494414186665486	125	125	0
LGG	Temozolomide	ENSG00000123364.4	HOXC13	4.4835115945457195e-06	0.0001465097591925148	155	95	0
LGG	Temozolomide	ENSG00000072694.17	FCGR2B	0.001149464542162575	0.01420928420297432	222	28	0
LGG	Temozolomide	ENSG00000175309.13	PHYKPL	0.00014186985232985828	0.002625229508573836	197	53	0
LGG	Temozolomide	ENSG00000181991.14	MRPS11	0.0015858102636974042	0.018340383064516935	49	201	0
LGG	Temozolomide	ENSG00000213753.9	CENPBD1P1	0.0002620655514793254	0.004338603844435854	92	158	0
LGG	Temozolomide	ENSG00000275212.1	RP3-446N13.5	0.0006878186305175372	0.009369703356270399	166	84	0
LGG	Temozolomide	ENSG00000119772.15	DNMT3A	1.1394949071232747e-10	1.4965238986605238e-08	209	41	3
LGG	Temozolomide	ENSG00000166896.6	XRCC6BP1	0.0002983323551707035	0.004820740455952033	240	10	0
LGG	Temozolomide	ENSG00000167676.3	PLIN4	0.005152508493262503	0.04549616266411166	212	38	0
LGG	Temozolomide	ENSG00000207176.1	Y_RNA	0.009206429373290964	0.06961206073850242	236	14	0
LGG	Temozolomide	ENSG00000100029.16	PES1	0.004930072864703284	0.04407223885470361	173	77	0
LGG	Temozolomide	ENSG00000259248.4	USP3-AS1	0.0001499860595946843	0.002741711543370929	213	37	0
LGG	Temozolomide	ENSG00000242976.3	RN7SL177P	0.011890553498678512	0.08412158211818165	233	17	0
LGG	Temozolomide	ENSG00000204519.9	ZNF551	0.0010654543423492912	0.013343579710887747	106	144	0
LGG	Temozolomide	ENSG00000221118.1	AC112249.1	0.0003413597193081496	0.005365379652434961	238	12	0
LGG	Temozolomide	ENSG00000236998.2	RP11-203L2.3	0.007411012423021209	0.05944759032584158	12	238	0
LGG	Temozolomide	ENSG00000247775.2	SNCA-AS1	0.012092833790756307	0.08501367984193012	84	166	0
LGG	Temozolomide	ENSG00000181381.12	DDX60L	7.363017373926963e-08	4.134381792874886e-06	214	36	0
LGG	Temozolomide	ENSG00000241098.1	FLJ46066	0.0009743775804960934	0.012426934091829156	108	142	0
LGG	Temozolomide	ENSG00000272079.2	LA16c-380H5.5	0.0014742462160301272	0.017347436607567976	10	240	0
LGG	Temozolomide	ENSG00000117602.10	RCAN3	1.3780243433412766e-05	0.000379000272138774	233	17	0
LGG	Temozolomide	ENSG00000113360.15	DROSHA	0.0014968115069567537	0.01753388564734106	96	154	0
LGG	Temozolomide	ENSG00000161904.10	LEMD2	0.00010016356339832208	0.0019629951831347677	183	67	0
LGG	Temozolomide	ENSG00000170325.13	PRDM10	0.004288246496627857	0.0396665334763707	102	148	0
LGG	Temozolomide	ENSG00000156467.8	UQCRB	0.00025246173382411914	0.0042080898111901835	157	93	0
LGG	Temozolomide	ENSG00000224870.5	RP4-758J18.2	0.00012738286223877503	0.0024037526901827086	68	182	0
LGG	Temozolomide	ENSG00000204308.7	RNF5	0.001071944980353061	0.01341628100290302	147	103	0
LGG	Temozolomide	ENSG00000132964.10	CDK8	0.00010259386339727154	0.0019976199163079683	153	97	0
LGG	Temozolomide	ENSG00000183570.15	PCBP3	2.0890614555006192e-16	1.3857559014225038e-13	16	234	0
LGG	Temozolomide	ENSG00000173846.11	PLK3	0.00016074607499308886	0.002913904185736229	213	37	0
LGG	Temozolomide	ENSG00000242559.3	RN7SL144P	0.009483285958926595	0.07116947386652367	193	57	0
LGG	Temozolomide	ENSG00000126562.15	WNK4	0.0015151861442677867	0.017706730405556394	218	32	0
LGG	Temozolomide	ENSG00000256195.2	RP11-64D24.4	0.005271614078547954	0.04626370512026528	142	108	0
LGG	Temozolomide	ENSG00000117682.15	DHDDS	0.00806658312122668	0.06336849932064403	205	45	0
LGG	Temozolomide	ENSG00000174197.15	MGA	0.01041530130675727	0.0763870899767991	153	97	0
LGG	Temozolomide	ENSG00000175643.8	RMI2	0.0004385615743368966	0.0065762392087444915	228	22	0
LGG	Temozolomide	ENSG00000267041.4	ZNF850	2.825563144943994e-13	7.787610197441767e-11	203	47	0
LGG	Temozolomide	ENSG00000211459.2	MT-RNR1	0.0003041559432134508	0.004892622749504654	54	196	0
LGG	Temozolomide	ENSG00000268407.1	AC006115.6	6.688478442509767e-06	0.0002059535647557079	133	117	0
LGG	Temozolomide	ENSG00000214176.8	PLEKHM1P	0.001633247922262311	0.018794596863740097	227	23	0
LGG	Temozolomide	ENSG00000201077.1	RNU6-188P	0.01246283790397898	0.08669713598436282	224	26	0
LGG	Temozolomide	ENSG00000250413.1	RP11-448G15.1	0.011178916036035833	0.08058744463111704	13	237	0
LGG	Temozolomide	ENSG00000168172.7	HOOK3	0.0035581134290340708	0.03428209878683073	60	190	0
LGG	Temozolomide	ENSG00000109606.11	DHX15	0.010905282155787559	0.07921307121957269	234	16	0
LGG	Temozolomide	ENSG00000215915.8	ATAD3C	2.016429016876428e-06	7.373279821051244e-05	212	38	0
LGG	Temozolomide	ENSG00000085999.10	RAD54L	2.5380683685196343e-08	1.6125386645901449e-06	201	49	2
LGG	Temozolomide	ENSG00000248577.1	RP11-122C5.2	0.0016837164699421525	0.019233978833662003	233	17	0
LGG	Temozolomide	ENSG00000278603.1	RP13-608F4.5	0.0013311377532900877	0.016000226735415898	22	228	0
LGG	Temozolomide	ENSG00000257178.3	RP11-357H14.16	0.004023688943672152	0.037691506507538775	196	54	0
LGG	Temozolomide	ENSG00000143178.11	TBX19	0.012008220685967528	0.08469377058690054	226	24	0
LGG	Temozolomide	ENSG00000253164.4	RP11-563N12.2	0.00021863767040856692	0.00374314195397204	201	49	0
LGG	Temozolomide	ENSG00000088356.5	PDRG1	1.381528765392109e-06	5.2989106694568305e-05	172	78	0
LGG	Temozolomide	ENSG00000268889.1	CTD-2616J11.14	0.009578150696416104	0.07164756953471656	112	138	0
LGG	Temozolomide	ENSG00000164104.10	HMGB2	1.0589514213435327e-05	0.00030317616515816996	218	32	1
LGG	Temozolomide	ENSG00000237595.3	RP11-112L6.3	0.01383346174737969	0.09327807108950469	42	208	0
LGG	Temozolomide	ENSG00000148677.6	ANKRD1	0.00017279537409025335	0.0031007301952179025	17	233	0
LGG	Temozolomide	ENSG00000240912.1	RP11-274J15.2	0.0037388478681072436	0.03559408635711827	201	49	0
LGG	Temozolomide	ENSG00000153898.11	MCOLN2	0.011540017309027267	0.08250851834047056	217	33	0
LGG	Temozolomide	ENSG00000146085.7	MUT	0.0038590110756861846	0.036478557271058934	54	196	7
LGG	Temozolomide	ENSG00000009844.14	VTA1	0.0009952608064184728	0.0126301952596627	53	197	0
LGG	Temozolomide	ENSG00000121766.13	ZCCHC17	0.006063730784254181	0.05126727839778697	50	200	0
LGG	Temozolomide	ENSG00000272921.1	RP11-500M8.7	0.003126599962004555	0.03101496155094536	149	101	0
LGG	Temozolomide	ENSG00000198105.10	ZNF248	9.655132390041765e-22	2.5191527756604304e-18	50	200	0
LGG	Temozolomide	ENSG00000268895.4	A1BG-AS1	0.0025693875672393807	0.026687399474269544	66	184	0
LGG	Temozolomide	ENSG00000147439.10	BIN3	0.0017148704275969555	0.019527170184714008	224	26	0
LGG	Temozolomide	ENSG00000125744.10	RTN2	0.0002864123865329028	0.0046705506548909235	56	194	0
LGG	Temozolomide	ENSG00000250740.1	RP11-710F7.2	0.00014531894071935983	0.002675139879084471	131	119	0
LGG	Temozolomide	ENSG00000201354.1	Y_RNA	0.00018946862687038216	0.0033447152231962773	130	120	0
LGG	Temozolomide	ENSG00000165730.13	STOX1	0.014882640887501374	0.09847200615623691	11	239	0
LGG	Temozolomide	ENSG00000164299.6	SPZ1	0.00036075685086020906	0.005612914601120734	230	20	0
LGG	Temozolomide	ENSG00000280081.2	MGC39584	0.010917522055281594	0.0792725530014018	224	26	0
LGG	Temozolomide	ENSG00000215190.7	LINC00680	0.009904156514594212	0.07353803329760457	56	194	0
LGG	Temozolomide	ENSG00000235862.2	RP11-338C15.5	0.006198720087249997	0.05208229026507152	232	18	0
LGG	Temozolomide	ENSG00000112697.14	TMEM30A	1.632884745287778e-05	0.00043706268478477917	12	238	0
LGG	Temozolomide	ENSG00000222051.1	RNU6-1165P	0.014217633382282486	0.09510878851239915	58	192	0
LGG	Temozolomide	ENSG00000116663.9	FBXO6	0.0017225118497126825	0.01958614059565136	223	27	0
LGG	Temozolomide	ENSG00000138658.14	ZGRF1	0.0003207218310181747	0.005106627461577829	129	121	0
LGG	Temozolomide	ENSG00000235920.1	AC073109.2	0.004958934662200999	0.0443100059074339	101	149	0
LGG	Temozolomide	ENSG00000113361.11	CDH6	0.004169634881112765	0.03880347729205095	168	82	0
LGG	Temozolomide	ENSG00000066336.10	SPI1	0.0063554593336435415	0.05303488527522543	117	133	0
LGG	Temozolomide	ENSG00000266207.1	AL583784.1	0.0017230518964363038	0.01958614059565136	235	15	0
LGG	Temozolomide	ENSG00000197782.13	ZNF780A	0.01084093249602864	0.07883344018897676	75	175	0
LGG	Temozolomide	ENSG00000249337.2	SNX18P25	0.00611034503593814	0.051527347695681576	228	22	0
LGG	Temozolomide	ENSG00000211798.3	TRAV18	0.0003381417584772614	0.005325494568017939	135	115	0
LGG	Temozolomide	ENSG00000166819.10	PLIN1	0.01190966699768474	0.08418255474708188	77	173	0
LGG	Temozolomide	ENSG00000157500.9	APPL1	0.011606420981705268	0.08278485474047732	45	205	0
LGG	Temozolomide	ENSG00000151461.18	UPF2	6.130436575282471e-05	0.0013096446301682865	129	121	0
LGG	Temozolomide	ENSG00000123572.15	NRK	0.0033547350016365834	0.03279332766378944	235	15	0
LGG	Temozolomide	ENSG00000270123.3	VTRNA2-1	0.0004894660257656569	0.007169248447002438	199	51	0
LGG	Temozolomide	ENSG00000142856.15	ITGB3BP	2.645268285763665e-09	2.2360229999985436e-07	221	29	0
LGG	Temozolomide	ENSG00000258227.5	CLEC5A	1.1596032779638356e-06	4.5519953349719795e-05	157	93	0
LGG	Temozolomide	ENSG00000184898.6	RBM43	0.012807249012990431	0.0884167266903763	123	127	0
LGG	Temozolomide	ENSG00000234406.1	AC004129.7	1.858080118652274e-05	0.0004815872953887023	208	42	0
LGG	Temozolomide	ENSG00000161996.16	WDR90	7.738851606238969e-06	0.00023298110408721118	204	46	0
LGG	Temozolomide	ENSG00000233258.1	RP11-219F10.1	0.005577547082891681	0.048112951329762337	23	227	0
LGG	Temozolomide	ENSG00000249115.7	HAUS5	2.555809715233859e-05	0.0006259494669906604	179	71	0
LGG	Temozolomide	ENSG00000162601.8	MYSM1	9.786056911801883e-05	0.001927513383780525	166	84	0
LGG	Temozolomide	ENSG00000255750.4	RP11-283G6.5	0.0015901096310519305	0.01837381772379079	107	143	0
LGG	Temozolomide	ENSG00000255117.4	RP5-1027O15.1	0.007587223050021789	0.060452188214312454	232	18	0
LGG	Temozolomide	ENSG00000055070.15	SZRD1	0.014468708294735436	0.09628665814165291	233	17	0
LGG	Temozolomide	ENSG00000169246.15	NPIPB3	0.01021792222790466	0.07524456061252278	126	124	0
LGG	Temozolomide	ENSG00000140443.12	IGF1R	4.976344937010937e-08	2.9068539074596575e-06	31	219	5
LGG	Temozolomide	ENSG00000164220.6	F2RL2	1.5754928986574712e-14	6.356707791212108e-12	209	41	0
LGG	Temozolomide	ENSG00000127947.14	PTPN12	3.16403646166513e-08	1.94931077913691e-06	211	39	0
LGG	Temozolomide	ENSG00000256683.5	ZNF350	0.007629223300740782	0.06063329525532706	145	105	0
LGG	Temozolomide	ENSG00000105397.12	TYK2	0.00618196621889533	0.05198616499976505	150	100	0
LGG	Temozolomide	ENSG00000230552.4	AC092162.1	2.895648666894582e-06	0.00010028938219137456	10	240	0
LGG	Temozolomide	ENSG00000161912.16	ADCY10P1	8.822663641024902e-05	0.0017798788747619503	22	228	0
LGG	Temozolomide	ENSG00000144199.10	FAHD2B	0.007055837304425894	0.05722012113205889	100	150	0
LGG	Temozolomide	ENSG00000075131.8	TIPIN	0.0028189166602311873	0.028670462923978162	154	96	0
LGG	Temozolomide	ENSG00000161267.10	BDH1	0.002795069477817238	0.028496696799171266	188	62	0
LGG	Temozolomide	ENSG00000253300.1	RP11-108E14.1	6.37177397532716e-08	3.61933407942495e-06	55	195	0
LGG	Temozolomide	ENSG00000159111.11	MRPL10	0.00230028623729404	0.024537013482959072	175	75	0
LGG	Temozolomide	ENSG00000279104.1	RP11-138B9.1	2.8107003819681285e-11	4.5268469485220845e-09	31	219	0
LGG	Temozolomide	ENSG00000257883.1	RP11-497G19.1	0.010745538934049477	0.07828928720927937	65	185	0
LGG	Temozolomide	ENSG00000163297.15	ANTXR2	8.655525040460476e-06	0.0002564354909224085	222	28	0
LGG	Temozolomide	ENSG00000163508.11	EOMES	0.0012594105338146334	0.015293065486162988	236	14	0
LGG	Temozolomide	ENSG00000277775.1	HIST1H3F	1.1267364682120628e-10	1.4897663904194427e-08	199	51	0
LGG	Temozolomide	ENSG00000092140.13	G2E3	0.004508956720218647	0.04117341830561666	201	49	0
LGG	Temozolomide	ENSG00000162694.12	EXTL2	0.012176997255437522	0.08534803077672637	31	219	0
LGG	Temozolomide	ENSG00000252539.1	RNA5SP462	0.0018263616900257408	0.02051616459889134	80	170	0
LGG	Temozolomide	ENSG00000234318.1	RP4-771M4.3	0.01511285724105752	0.09946044611976138	54	196	0
LGG	Temozolomide	ENSG00000182747.4	SLC35D3	0.011317809251848793	0.08125942041636512	21	229	0
LGG	Temozolomide	ENSG00000254024.1	KB-1562D12.1	0.0008315537244554462	0.010968829832832086	187	63	0
LGG	Temozolomide	ENSG00000143382.12	ADAMTSL4	1.4391901727272628e-06	5.495179101466037e-05	234	16	0
LGG	Temozolomide	ENSG00000154451.13	GBP5	0.0014245019055718325	0.016919796988881578	235	15	0
LGG	Temozolomide	ENSG00000243317.6	C7orf73	0.00890498889977127	0.06796305588345324	175	75	0
LGG	Temozolomide	ENSG00000182487.11	NCF1B	0.0013786867446939572	0.016485689925782893	149	101	0
LGG	Temozolomide	ENSG00000207277.1	RNA5SP284	0.005397301859312103	0.047024533140671815	148	102	0
LGG	Temozolomide	ENSG00000155254.11	MARVELD1	9.06045380750477e-05	0.0018193893312689283	231	19	0
LGG	Temozolomide	ENSG00000231139.1	AC104843.4	0.0021646477253038157	0.02336398732079852	219	31	0
LGG	Temozolomide	ENSG00000198517.8	MAFK	0.000750042035605609	0.010108262791837712	212	38	0
LGG	Temozolomide	ENSG00000233739.1	RP5-1039K5.13	0.002668098312986619	0.027479306230357187	101	149	0
LGG	Temozolomide	ENSG00000248950.1	LDHBP3	0.006879391007047441	0.05620850226363584	166	84	0
LGG	Temozolomide	ENSG00000252458.1	SNORA68	0.013216734300731843	0.09039904409782282	235	15	0
LGG	Temozolomide	ENSG00000174946.6	GPR171	1.764545642528131e-08	1.1665375474936397e-06	234	16	0
LGG	Temozolomide	ENSG00000204231.9	RXRB	5.162257872245848e-07	2.2423450204892984e-05	27	223	0
LGG	Temozolomide	ENSG00000105258.7	POLR2I	0.0001414093734493315	0.002619185351957637	194	56	0
LGG	Temozolomide	ENSG00000155366.15	RHOC	0.0033549961408849143	0.03279332766378944	117	133	1
LGG	Temozolomide	ENSG00000172795.14	DCP2	0.004665014942427654	0.0422822347850373	176	74	0
LGG	Temozolomide	ENSG00000138172.9	CALHM2	0.015153869476908643	0.09966005540544003	224	26	0
LGG	Temozolomide	ENSG00000138778.10	CENPE	7.006922761222351e-13	1.6823922460488293e-10	194	56	1
LGG	Temozolomide	ENSG00000149262.15	INTS4	0.011068270672441148	0.08008484180205754	174	76	0
LGG	Temozolomide	ENSG00000143409.14	FAM63A	0.013175790480067767	0.09018204127639248	21	229	0
LGG	Temozolomide	ENSG00000224163.4	RP11-309L24.6	0.0020867163330302693	0.02271076718415706	154	96	0
LGG	Temozolomide	ENSG00000223558.1	TRIM60P17	2.29876693473405e-06	8.216149910930274e-05	15	235	0
LGG	Temozolomide	ENSG00000115415.17	STAT1	3.0668458140713245e-05	0.0007305364858509398	225	25	4
LGG	Temozolomide	ENSG00000137496.16	IL18BP	0.004782999170010589	0.04306239671421772	143	107	0
LGG	Temozolomide	ENSG00000125813.12	PAX1	5.969021659373058e-06	0.00018584693769521348	17	233	0
LGG	Temozolomide	ENSG00000274835.1	RP11-566K19.11	0.01413201954342832	0.09470762391467671	148	102	0
LGG	Temozolomide	ENSG00000123815.10	ADCK4	0.0006159023650794184	0.00859956149201327	113	137	0
LGG	Temozolomide	ENSG00000281370.1	AC079907.1	0.012899806377202125	0.08882120376223779	64	186	0
LGG	Temozolomide	ENSG00000253968.1	CTB-32H22.1	2.3885063072520255e-06	8.490369786278158e-05	46	204	0
LGG	Temozolomide	ENSG00000162598.12	C1orf87	0.005819161674946425	0.049715025206805985	13	237	0
LGG	Temozolomide	ENSG00000226903.1	LINC00354	0.00020555156418362153	0.0035738212205483765	154	96	0
LGG	Temozolomide	ENSG00000237883.1	DGUOK-AS1	2.9889097319318575e-08	1.8616747547996192e-06	225	25	0
LGG	Temozolomide	ENSG00000196757.6	ZNF700	1.1505401261798048e-08	8.088561887145526e-07	233	17	0
LGG	Temozolomide	ENSG00000140931.18	CMTM3	0.014820715355876568	0.09812863083791935	69	181	0
LGG	Temozolomide	ENSG00000117650.11	NEK2	2.9103008168106843e-10	3.320712625875211e-08	198	52	0
LGG	Temozolomide	ENSG00000165632.7	TAF3	4.609480169848858e-12	8.886759872284471e-10	65	185	0
LGG	Temozolomide	ENSG00000226342.1	NMD3P1	2.511177631727361e-07	1.1840958912399245e-05	29	221	0
LGG	Temozolomide	ENSG00000235071.1	RP11-759L5.2	0.0048713599912242715	0.043637083080005565	129	121	0
LGG	Temozolomide	ENSG00000238087.3	FMO8P	0.00567526989858904	0.04881605231232511	170	80	0
LGG	Temozolomide	ENSG00000275929.1	AC068831.17	0.001659752114180626	0.019038018315558958	119	131	0
LGG	Temozolomide	ENSG00000108602.16	ALDH3A1	0.0021506853992647183	0.023266333936760433	239	11	1
LGG	Temozolomide	ENSG00000261783.1	RP11-252K23.2	0.011696697043286951	0.08323156948784026	11	239	0
LGG	Temozolomide	ENSG00000276083.1	MIR7976	0.012403782807549904	0.08647076019577496	220	30	0
LGG	Temozolomide	ENSG00000240137.4	ERICH6-AS1	0.0011950951831269947	0.014662206953617928	133	117	0
LGG	Temozolomide	ENSG00000221988.11	PPT2	0.004206509766830876	0.039039642576348114	36	214	0
LGG	Temozolomide	ENSG00000276728.1	AC142472.6	0.0017938682756648717	0.02023828847065324	39	211	0
LGG	Temozolomide	ENSG00000008300.13	CELSR3	0.006391539499580646	0.05328702752847989	15	235	0
LGG	Temozolomide	ENSG00000158246.7	FAM46B	3.9813162655759534e-05	0.0009171087385864984	224	26	0
LGG	Temozolomide	ENSG00000243799.1	PEX5L-AS1	0.004676738746597141	0.042361054259103054	139	111	0
LGG	Temozolomide	ENSG00000275379.1	HIST1H3I	0.0006719749505591933	0.009227748645626367	195	55	0
LGG	Temozolomide	ENSG00000168078.8	PBK	0.00010938386072110655	0.002103663959234372	117	133	1
LGG	Temozolomide	ENSG00000117298.13	ECE1	0.0006209071556032539	0.00865101361555838	218	32	0
LGG	Temozolomide	ENSG00000013375.14	PGM3	0.015093156673247723	0.09937767037700138	65	185	0
LGG	Temozolomide	ENSG00000246982.5	RP1-179N16.6	0.0003139268518130145	0.0050229579719566425	27	223	0
LGG	Temozolomide	ENSG00000064655.17	EYA2	0.004968029453043247	0.04435076840870291	88	162	0
LGG	Temozolomide	ENSG00000110107.7	PRPF19	0.0005976313339495945	0.008398383309438161	135	115	0
LGG	Temozolomide	ENSG00000124549.13	BTN2A3P	8.293265088432019e-07	3.38462500925679e-05	199	51	0
LGG	Temozolomide	ENSG00000140832.8	MARVELD3	0.00847623618678785	0.06556016909927197	82	168	0
LGG	Temozolomide	ENSG00000236744.2	RP11-168O22.1	7.740287561536297e-07	3.1954813744287556e-05	61	189	0
LGG	Temozolomide	ENSG00000176678.5	FOXL1	0.002448207274684149	0.025719828040450757	196	54	0
LGG	Temozolomide	ENSG00000230191.1	RP4-725G10.3	1.7862913047817528e-05	0.00046544662313743976	118	132	0
LGG	Temozolomide	ENSG00000169684.12	CHRNA5	0.002324183280651743	0.024738429153565677	218	32	0
LGG	Temozolomide	ENSG00000229391.6	HLA-DRB6	0.0003403291855619363	0.00535133119137706	162	88	0
LGG	Temozolomide	ENSG00000272428.1	RP11-704J17.5	0.008114929107249981	0.06356965181554095	121	129	0
LGG	Temozolomide	ENSG00000168743.11	NPNT	3.149381043329683e-09	2.578605144200707e-07	171	79	0
LGG	Temozolomide	ENSG00000234997.1	AC016745.3	0.004346150156018284	0.04004126145388126	84	166	0
LGG	Temozolomide	ENSG00000177590.7	GIMAP3P	0.012287427245125373	0.08584309890975933	118	132	0
LGG	Temozolomide	ENSG00000173933.18	RBM4	3.9730337924476623e-07	1.7811297083049732e-05	91	159	0
LGG	Temozolomide	ENSG00000226946.1	AC062022.1	0.00010481357075540668	0.0020307369894328473	240	10	0
LGG	Temozolomide	ENSG00000144152.11	FBLN7	4.4383969562707334e-05	0.001004078275592877	177	73	0
LGG	Temozolomide	ENSG00000100354.19	TNRC6B	1.2828628491902805e-05	0.00035684010894641084	61	189	0
LGG	Temozolomide	ENSG00000227309.1	AC140076.1	0.0036151055479643206	0.034720094682375365	151	99	0
LGG	Temozolomide	ENSG00000189120.4	SP6	0.00010612504521953428	0.0020530973281052464	240	10	0
LGG	Temozolomide	ENSG00000139618.13	BRCA2	4.598298198457616e-11	7.002474575604503e-09	206	44	27
LGG	Temozolomide	ENSG00000245750.6	RP11-279F6.1	2.330511414744971e-25	1.3029889319839134e-21	63	187	0
LGG	Temozolomide	ENSG00000265480.4	KRT18P55	0.009911896043352011	0.0735815393491403	45	205	0
LGG	Temozolomide	ENSG00000116455.12	WDR77	0.0004132730693389428	0.006264240168364914	225	25	0
LGG	Temozolomide	ENSG00000181350.10	LRRC75A	0.006339574158185725	0.05295231018995489	94	156	0
LGG	Temozolomide	ENSG00000106399.10	RPA3	0.0008823867246427294	0.011497532600400989	234	16	0
LGG	Temozolomide	ENSG00000153048.9	CARHSP1	2.1179439313862456e-06	7.689236701545779e-05	215	35	0
LGG	Temozolomide	ENSG00000280953.1	LINC01163	0.012670632123921994	0.08770855782776954	64	186	0
LGG	Temozolomide	ENSG00000267493.3	CIRBP-AS1	0.00019185417318241845	0.0033746502363327237	130	120	0
LGG	Temozolomide	ENSG00000235871.1	AC062016.3	9.346098172260085e-05	0.0018633634445631327	237	13	0
LGG	Temozolomide	ENSG00000173950.14	XXYLT1	0.0034313586266449606	0.033373032448062584	202	48	0
LGG	Temozolomide	ENSG00000090372.13	STRN4	0.001048110687883718	0.013185157011717009	177	73	0
LGG	Temozolomide	ENSG00000160183.12	TMPRSS3	4.1440026184868355e-09	3.309874091422842e-07	228	22	0
LGG	Temozolomide	ENSG00000157399.13	ARSE	1.9811919296725014e-10	2.3931453256664413e-08	194	56	0
LGG	Temozolomide	ENSG00000033030.12	ZCCHC8	0.0006779044053724309	0.009286364967819682	234	16	0
LGG	Temozolomide	ENSG00000177425.9	PAWR	3.5522911146524095e-08	2.1521055317980083e-06	224	26	0
LGG	Temozolomide	ENSG00000254238.1	RP11-300E4.2	0.006492776104023602	0.05389348428063027	76	174	0
LGG	Temozolomide	ENSG00000215187.8	FAM166B	0.0021961768238805894	0.023626105650416333	163	87	0
LGG	Temozolomide	ENSG00000224426.1	SLC31A1P1	3.4256977231419475e-05	0.0008028235436563257	172	78	0
LGG	Temozolomide	ENSG00000257496.1	RP11-474P2.4	0.002895740360551017	0.0292919592894508	34	216	0
LGG	Temozolomide	ENSG00000234567.1	RP1-283K11.2	1.6520127918380726e-05	0.00043896848631181957	202	48	0
LGG	Temozolomide	ENSG00000162733.15	DDR2	0.013054589439299201	0.08950901662330989	66	184	1
LGG	Temozolomide	ENSG00000254008.1	LINC00051	0.01008164865303919	0.07454477297071506	109	141	0
LGG	Temozolomide	ENSG00000186710.10	CCDC42B	9.971001530049955e-06	0.000288849065049271	182	68	0
LGG	Temozolomide	ENSG00000227375.4	DLG1-AS1	0.005848793899840036	0.04990282251101799	97	153	0
LGG	Temozolomide	ENSG00000205795.4	CYS1	6.6674209552093035e-09	4.979825456565392e-07	57	193	0
LGG	Temozolomide	ENSG00000198642.6	KLHL9	7.952948064008854e-09	5.828736486537725e-07	39	211	0
LGG	Temozolomide	ENSG00000231645.2	KRT17P6	0.00683267647759398	0.05598331197758665	110	140	0
LGG	Temozolomide	ENSG00000122483.16	CCDC18	1.7586726774287616e-08	1.1646222094167417e-06	202	48	0
LGG	Temozolomide	ENSG00000197261.10	C6orf141	0.005017062321149543	0.04467639773898286	167	83	0
LGG	Temozolomide	ENSG00000267418.1	TCEB1P29	0.012705133730303833	0.08783621600475201	203	47	0
LGG	Temozolomide	ENSG00000206706.1	Y_RNA	0.012352080503496586	0.08620245625273643	225	25	0
LGG	Temozolomide	ENSG00000274849.1	RP11-49I11.4	0.000848453879533474	0.011139194727709351	39	211	0
LGG	Temozolomide	ENSG00000089597.15	GANAB	0.0011939384818544666	0.014652609082577064	239	11	0
LGG	Temozolomide	ENSG00000133422.11	MORC2	0.01096095710108407	0.07953734506618687	168	82	0
LGG	Temozolomide	ENSG00000070950.8	RAD18	1.7492281426062128e-10	2.1326960067657117e-08	209	41	0
LGG	Temozolomide	ENSG00000253632.1	RP11-486M23.1	0.005734858884945949	0.04917918983342387	189	61	0
LGG	Temozolomide	ENSG00000251163.1	CTD-2325A15.2	1.0509675508787835e-05	0.00030155217770339406	128	122	0
LGG	Temozolomide	ENSG00000268108.1	CTB-60B18.12	0.00012505160522034546	0.0023620389350910522	221	29	0
LGG	Temozolomide	ENSG00000254635.4	WAC-AS1	1.6813482493532572e-15	9.139295338185893e-13	72	178	0
LGG	Temozolomide	ENSG00000242285.1	RPL6P8	0.013080438280563973	0.0896548358995503	204	46	0
LGG	Temozolomide	ENSG00000163395.15	IGFN1	0.00014896484231507331	0.0027281408674239703	19	231	0
LGG	Temozolomide	ENSG00000244791.2	RP11-65D17.1	0.00023202582239606917	0.003929378888409761	91	159	0
LGG	Temozolomide	ENSG00000141756.17	FKBP10	0.011299920973975905	0.08119023672753375	70	180	0
LGG	Temozolomide	ENSG00000166881.8	TMEM194A	3.286491761582177e-15	1.6077928509130208e-12	200	50	0
LGG	Temozolomide	ENSG00000234120.1	AF228730.8	0.0015694199880163886	0.01819922668770293	84	166	0
LGG	Temozolomide	ENSG00000177694.13	NAALADL2	7.493959264920145e-08	4.189872625016853e-06	215	35	0
LGG	Temozolomide	ENSG00000264527.2	WI2-1959D15.1	0.010123528710206301	0.07475741340068871	236	14	0
LGG	Temozolomide	ENSG00000112305.13	SMAP1	8.665331153410297e-07	3.5034614189154834e-05	28	222	0
LGG	Temozolomide	ENSG00000163393.11	SLC22A15	5.119566207658496e-05	0.001128178280794654	111	139	0
LGG	Temozolomide	ENSG00000271930.1	RP11-44N12.5	0.008671348397235065	0.06662162587801114	89	161	0
LGG	Temozolomide	ENSG00000106397.10	PLOD3	2.4810599346215722e-06	8.76982918523113e-05	230	20	0
LGG	Temozolomide	ENSG00000143891.15	GALM	6.747677236780772e-05	0.0014213339290413836	238	12	0
LGG	Temozolomide	ENSG00000271384.1	RP11-435O5.7	6.988366880146414e-08	3.93530524587468e-06	144	106	0
LGG	Temozolomide	ENSG00000253888.1	RP11-521M14.1	0.01126380711629373	0.08103522410117422	141	109	0
LGG	Temozolomide	ENSG00000164687.9	FABP5	3.272061498470335e-15	1.6077928509130208e-12	229	21	0
LGG	Temozolomide	ENSG00000197956.8	S100A6	2.3769842378166105e-05	0.0005891578981344439	215	35	0
LGG	Temozolomide	ENSG00000243554.1	AC004967.7	0.012114874134788725	0.08510856740499485	200	50	0
LGG	Temozolomide	ENSG00000180628.13	PCGF5	7.65181895845593e-08	4.272029080985588e-06	54	196	0
LGG	Temozolomide	ENSG00000277120.3	MIR6089	0.011535541268106167	0.08250483892724252	236	14	0
LGG	Temozolomide	ENSG00000269640.4	CTD-2521M24.9	1.0759678046976849e-07	5.760622704849971e-06	179	71	0
LGG	Temozolomide	ENSG00000249641.2	HOXC13-AS	0.0002788039214494143	0.004578912746020029	184	66	0
LGG	Temozolomide	ENSG00000171812.9	COL8A2	0.007570340636684406	0.06037913623352712	182	68	0
LGG	Temozolomide	ENSG00000173482.15	PTPRM	1.7504244716942833e-05	0.0004585800523815646	93	157	0
LGG	Temozolomide	ENSG00000139988.8	RDH12	0.004836531964098107	0.043404574977965515	208	42	0
LGG	Temozolomide	ENSG00000188015.8	S100A3	0.004386120825323312	0.04030514457400292	143	107	0
LGG	Temozolomide	ENSG00000166387.10	PPFIBP2	0.0038879683392229847	0.03663939727718997	170	80	0
LGG	Temozolomide	ENSG00000255569.1	TRAV1-1	5.103299846581342e-05	0.0011264965938841173	226	24	0
LGG	Temozolomide	ENSG00000139514.11	SLC7A1	7.573909200132863e-07	3.136720469477247e-05	12	238	0
LGG	Temozolomide	ENSG00000126787.11	DLGAP5	7.508730396873245e-12	1.366833402522922e-09	198	52	0
LGG	Temozolomide	ENSG00000172081.12	MOB3A	9.864555961934253e-05	0.001938098025513157	200	50	0
LGG	Temozolomide	ENSG00000249288.1	SLC25A15P5	1.228948359295198e-06	4.790572902164956e-05	100	150	0
LGG	Temozolomide	ENSG00000205133.10	TRIQK	0.009761594633642548	0.07265871608536867	110	140	0
LGG	Temozolomide	ENSG00000140368.11	PSTPIP1	0.00019505447284432563	0.0034217153311108797	66	184	0
LGG	Temozolomide	ENSG00000259017.1	RP11-561B11.6	0.0010801610644109545	0.013510470942106593	47	203	0
LGG	Temozolomide	ENSG00000096717.10	SIRT1	9.552643059329726e-14	2.9908943313039e-11	76	174	7
LGG	Temozolomide	ENSG00000180198.14	RCC1	0.014343219017538206	0.09569562950722688	234	16	0
LGG	Temozolomide	ENSG00000189298.12	ZKSCAN3	0.005477065685645391	0.04750796093508503	101	149	0
LGG	Temozolomide	ENSG00000159720.10	ATP6V0D1	9.321957402560897e-07	3.7342215646266715e-05	71	179	0
LGG	Temozolomide	ENSG00000267634.1	RPL7L1P5	6.805654933960215e-05	0.001432004930916134	69	181	0
LGG	Temozolomide	ENSG00000254423.1	RP11-351I21.7	0.009078679260270516	0.06889902466728857	88	162	0
LGG	Temozolomide	ENSG00000072135.11	PTPN18	0.008437920536340727	0.06536716073451446	227	23	0
LGG	Temozolomide	ENSG00000172171.9	TEFM	1.1443021376194663e-05	0.00032335417155244085	234	16	0
LGG	Temozolomide	ENSG00000223903.1	RPL23P4	0.007427476306669033	0.05954304387835025	229	21	0
LGG	Temozolomide	ENSG00000105967.14	TFEC	2.1326683257551037e-05	0.000539885124612403	139	111	0
LGG	Temozolomide	ENSG00000162692.9	VCAM1	0.002756750267361788	0.028214156698153324	104	146	0
LGG	Temozolomide	ENSG00000224597.8	SVIL-AS1	2.1331020572150635e-06	7.724883984855531e-05	62	188	0
LGG	Temozolomide	ENSG00000243777.1	RP11-864G5.1	0.0005114960797139091	0.00740052571969067	97	153	0
LGG	Temozolomide	ENSG00000105991.7	HOXA1	1.5009859337542374e-16	1.0490015444524927e-13	195	55	0
LGG	Temozolomide	ENSG00000273372.1	RP11-479O17.10	0.005352511598984308	0.04676070198659671	16	234	0
LGG	Temozolomide	ENSG00000166454.8	ATMIN	0.015055258830360596	0.09922830327447334	34	216	0
LGG	Temozolomide	ENSG00000167302.8	ENTHD2	0.001048424984553321	0.013185157011717009	195	55	0
LGG	Temozolomide	ENSG00000237741.1	AC002368.4	0.00011571297798530502	0.0022112591891654703	126	124	0
LGG	Temozolomide	ENSG00000236045.1	RP3-467K16.7	0.0008027679066275913	0.010668226676293392	93	157	0
LGG	Temozolomide	ENSG00000055130.14	CUL1	0.014541611440152693	0.09660754488766865	182	68	0
LGG	Temozolomide	ENSG00000273179.1	RP11-20I20.4	0.0011668307607264267	0.014369495117227868	239	11	0
LGG	Temozolomide	ENSG00000196873.14	CBWD3	0.014063077218432628	0.09434121582067154	64	186	0
LGG	Temozolomide	ENSG00000161800.11	RACGAP1	0.008373888922141099	0.06493498413946308	166	84	0
LGG	Temozolomide	ENSG00000225483.1	RP11-38J22.2	0.0011815636464309561	0.014523510185417188	225	25	0
LGG	Temozolomide	ENSG00000249169.1	CTC-529L17.1	0.00016642659824691979	0.0030057396287908166	35	215	0
LGG	Temozolomide	ENSG00000167157.10	PRRX2	3.0696855948567633e-06	0.00010544686311218548	213	37	0
LGG	Temozolomide	ENSG00000230572.4	AC027612.3	0.0007399256597825451	0.009997240559003502	236	14	0
LGG	Temozolomide	ENSG00000125741.4	OPA3	0.00013272119887270236	0.002481753253837053	231	19	0
LGG	Temozolomide	ENSG00000201564.1	RN7SKP50	0.0009903863981419716	0.012592837057856512	231	19	0
LGG	Temozolomide	ENSG00000249148.2	AC006445.7	0.004653828806157239	0.04220039341672286	26	224	0
LGG	Temozolomide	ENSG00000112742.8	TTK	2.952092723227004e-07	1.3592476812815913e-05	205	45	0
LGG	Temozolomide	ENSG00000158079.13	PTPDC1	0.007877334925735419	0.062206468318907804	120	130	0
LGG	Temozolomide	ENSG00000188467.9	SLC24A5	0.006155748134113541	0.051854824521050724	57	193	0
LGG	Temozolomide	ENSG00000114739.12	ACVR2B	4.234640397650178e-08	2.537995731130705e-06	44	206	0
LGG	Temozolomide	ENSG00000129473.8	BCL2L2	0.0031924993773333275	0.031519891052142895	38	212	1
LGG	Temozolomide	ENSG00000163661.3	PTX3	2.5515844719041808e-05	0.0006253059579017778	139	111	1
LGG	Temozolomide	ENSG00000091972.17	CD200	0.0002896874260164164	0.004714135880251346	13	237	0
LGG	Temozolomide	ENSG00000102996.4	MMP15	0.00824590015763421	0.06429962033658698	181	69	0
LGG	Temozolomide	ENSG00000163825.3	RTP3	0.007137857084173914	0.057682079847886536	191	59	0
LGG	Temozolomide	ENSG00000152104.10	PTPN14	8.926111749081725e-10	8.777417977985212e-08	212	38	0
LGG	Temozolomide	ENSG00000206127.9	GOLGA8O	0.005038667536683271	0.04479744011430558	71	179	0
LGG	Temozolomide	ENSG00000137090.10	DMRT1	0.008276555879138177	0.0644204053464906	92	158	0
LGG	Temozolomide	ENSG00000110497.13	AMBRA1	0.01422318249828419	0.09510878851239915	119	131	1
LGG	Temozolomide	ENSG00000174130.11	TLR6	0.014133591090266765	0.09470762391467671	97	153	0
LGG	Temozolomide	ENSG00000255184.1	RP11-313I2.7	0.0005428461013364473	0.007756614774736962	64	186	0
LGG	Temozolomide	ENSG00000237522.1	NONOP2	0.0007581341037334959	0.010196252377256987	203	47	0
LGG	Temozolomide	ENSG00000112685.12	EXOC2	0.001926400257497251	0.021394303881291123	54	196	0
LGG	Temozolomide	ENSG00000228622.1	RP1-302D9.1	0.004474307814094174	0.0409712178100617	104	146	0
LGG	Temozolomide	ENSG00000231460.2	RP11-321L2.1	0.0023453665552399133	0.024922783294169016	68	182	0
LGG	Temozolomide	ENSG00000115457.8	IGFBP2	2.6269934744184243e-17	1.9771662232368053e-14	193	57	0
LGG	Temozolomide	ENSG00000144677.13	CTDSPL	0.007288912337822428	0.05864847083991701	224	26	0
LGG	Temozolomide	ENSG00000243859.3	RPL5P17	0.0014678586553922995	0.0172982788907222	31	219	0
LGG	Temozolomide	ENSG00000264699.1	RP11-421N8.2	5.537753234573859e-06	0.0001740811633265198	240	10	0
LGG	Temozolomide	ENSG00000172007.5	RAB33B	1.7346002619985e-06	6.483958973623238e-05	193	57	0
LGG	Temozolomide	ENSG00000262903.1	RP11-235E17.6	0.014149413808524532	0.09474176359695886	78	172	0
LGG	Temozolomide	ENSG00000235335.2	AC016723.4	0.014448491695650096	0.09619580159648564	78	172	0
LGG	Temozolomide	ENSG00000135899.15	SP110	3.6009617515004086e-06	0.00012086692973282289	209	41	0
LGG	Temozolomide	ENSG00000140365.14	COMMD4	0.011337772877581198	0.08138782412140413	217	33	0
LGG	Temozolomide	ENSG00000261408.4	TEN1-CDK3	0.0043824197157449635	0.040280591924638474	84	166	0
LGG	Temozolomide	ENSG00000136271.9	DDX56	7.782244934806447e-06	0.00023398608068700704	207	43	0
LGG	Temozolomide	ENSG00000140575.11	IQGAP1	2.908285774737876e-05	0.000696582499179414	229	21	0
LGG	Temozolomide	ENSG00000233467.2	U40455.1	0.001976464091141165	0.021820275073340417	55	195	0
LGG	Temozolomide	ENSG00000154102.9	C16orf74	0.00011913172396409983	0.0022655288050451774	226	24	0
LGG	Temozolomide	ENSG00000155530.2	LRGUK	1.572345266187767e-08	1.0639256465388702e-06	124	126	0
LGG	Temozolomide	ENSG00000235525.1	FTLP1	0.012791868597997899	0.08832806361205874	169	81	0
LGG	Temozolomide	ENSG00000225950.6	NTF4	0.008165315576719963	0.06387486622548255	117	133	0
LGG	Temozolomide	ENSG00000226043.1	AP000705.7	0.010053392911347173	0.07441972180468537	234	16	0
LGG	Temozolomide	ENSG00000025708.11	TYMP	5.694276775123916e-05	0.0012332977872054494	226	24	0
LGG	Temozolomide	ENSG00000205044.3	RP11-56P9.11	0.005273871686143569	0.046268441197175714	116	134	0
LGG	Temozolomide	ENSG00000164975.14	SNAPC3	2.9875021118471356e-05	0.000713373216298727	46	204	0
LGG	Temozolomide	ENSG00000005471.14	ABCB4	0.00020203463292366603	0.003520493957583935	204	46	0
LGG	Temozolomide	ENSG00000126814.6	TRMT5	7.85946009322955e-07	3.2378493649339465e-05	37	213	0
LGG	Temozolomide	ENSG00000178719.15	GRINA	0.0012380502410069332	0.015086945238698924	92	158	0
LGG	Temozolomide	ENSG00000111875.7	ASF1A	0.000627393222315997	0.008719562692393882	20	230	0
LGG	Temozolomide	ENSG00000264767.2	RN7SL237P	0.00028782131494860063	0.00468800970345874	233	17	0
LGG	Temozolomide	ENSG00000277040.1	RP11-307N16.7	0.0094906935604151	0.0712111337948554	209	41	0
LGG	Temozolomide	ENSG00000174807.3	CD248	0.0045805820757068485	0.04171986052989037	228	22	1
LGG	Temozolomide	ENSG00000001084.9	GCLC	0.002207920308604374	0.02371333071291147	106	144	0
LGG	Temozolomide	ENSG00000169129.13	AFAP1L2	0.002353804306029204	0.02498531031328043	64	186	0
LGG	Temozolomide	ENSG00000226084.5	RP4-706A16.3	1.4442865731463232e-07	7.417984726145361e-06	23	227	0
LGG	Temozolomide	ENSG00000012983.10	MAP4K5	0.0005301282097774769	0.007612192750963374	45	205	0
LGG	Temozolomide	ENSG00000277588.1	MIR6806	0.00200654212895146	0.022071399466209465	169	81	0
LGG	Temozolomide	ENSG00000120925.12	RNF170	0.00021330848729735503	0.003669562315321575	31	219	0
LGG	Temozolomide	ENSG00000251619.1	RP11-756P10.5	0.0010946515109214352	0.013639406616661003	216	34	0
LGG	Temozolomide	ENSG00000267080.4	ASB16-AS1	0.0004391685525406872	0.006580298484220856	202	48	0
LGG	Temozolomide	ENSG00000229971.1	RP5-1119A7.10	0.012510604633552101	0.08695214589652435	212	38	0
LGG	Temozolomide	ENSG00000143443.9	C1orf56	0.004170156769562467	0.03880347729205095	80	170	0
LGG	Temozolomide	ENSG00000259025.1	RP11-810K23.6	5.224086212613743e-05	0.0011460485543893725	130	120	0
LGG	Temozolomide	ENSG00000243104.1	AC012363.10	0.0015160798135317325	0.017711885272295946	196	54	0
LGG	Temozolomide	ENSG00000200701.1	RNU6-674P	0.00827360189350539	0.0644204053464906	198	52	0
LGG	Temozolomide	ENSG00000065457.9	ADAT1	0.0007446999735474238	0.01004697469677899	164	86	0
LGG	Temozolomide	ENSG00000100916.12	BRMS1L	0.0005434035833694422	0.007761746730777321	13	237	0
LGG	Temozolomide	ENSG00000188234.12	AGAP4	0.00027372829889751003	0.004508798162437647	71	179	0
LGG	Temozolomide	ENSG00000253825.1	RP11-96A1.5	0.0002607790406317305	0.004322790899281676	164	86	0
LGG	Temozolomide	ENSG00000271955.1	RP11-444A22.1	0.002111060835120429	0.0229183322896278	217	33	0
LGG	Temozolomide	ENSG00000271850.1	RP11-16D22.2	0.0020827183356755675	0.022696194369191378	61	189	0
LGG	Temozolomide	ENSG00000262503.1	RP11-530N7.2	0.004235438462606747	0.039252274475737696	75	175	0
LGG	Temozolomide	ENSG00000185684.11	EP400NL	0.000396458899210309	0.006061020288435103	113	137	0
LGG	Temozolomide	ENSG00000071967.10	CYBRD1	0.002307907233541044	0.024604893870633568	146	104	0
LGG	Temozolomide	ENSG00000170935.6	NCBP2L	0.0015974053656213918	0.018441037933608916	126	124	0
LGG	Temozolomide	ENSG00000272135.4	RP11-107C16.2	0.005549315684975134	0.04797132761176978	136	114	0
LGG	Temozolomide	ENSG00000119227.6	PIGZ	0.013609736658553901	0.09221680464089752	27	223	0
LGG	Temozolomide	ENSG00000261652.2	C15orf65	0.0015062799262935082	0.017623700291584162	175	75	0
LGG	Temozolomide	ENSG00000253220.1	RP11-103H7.2	0.00046076948201597914	0.006822979651025113	61	189	0
LGG	Temozolomide	ENSG00000139597.15	N4BP2L1	0.00044265636976674596	0.006614830982650301	18	232	0
LGG	Temozolomide	ENSG00000240875.4	LINC00886	0.00024880227358692217	0.004157717583847725	139	111	0
LGG	Temozolomide	ENSG00000151364.14	KCTD14	2.1333443210446824e-26	1.6698539338545147e-22	222	28	0
LGG	Temozolomide	ENSG00000230082.1	PRRT3-AS1	0.011941706859949353	0.08434625182779965	218	32	0
LGG	Temozolomide	ENSG00000230290.1	ARMC2-AS1	0.005511468250319359	0.04773231531594352	90	160	0
LGG	Temozolomide	ENSG00000279070.2	RP11-287D1.2	0.006720545505073908	0.055256720468923846	16	234	0
LGG	Temozolomide	ENSG00000069011.14	PITX1	0.0007229033590062469	0.009789712374196362	191	59	0
LGG	Temozolomide	ENSG00000263637.1	RP11-106E15.1	0.015054552720520918	0.09922830327447334	165	85	0
LGG	Temozolomide	ENSG00000007384.14	RHBDF1	1.2430645929890267e-09	1.169466802303162e-07	181	69	0
LGG	Temozolomide	ENSG00000181481.12	RNF135	2.590949244440803e-09	2.2043908821669502e-07	199	51	0
LGG	Temozolomide	ENSG00000179846.8	NKPD1	2.148734424713369e-05	0.0005432494779070228	36	214	0
LGG	Temozolomide	ENSG00000117151.11	CTBS	0.0032903344599005905	0.03225797088104444	231	19	0
LGG	Temozolomide	ENSG00000130600.14	H19	4.6225498205182726e-14	1.5595925200484796e-11	233	17	6
LGG	Temozolomide	ENSG00000163467.10	TSACC	0.000502390325467346	0.007298459602010215	225	25	0
LGG	Temozolomide	ENSG00000119328.10	FAM206A	5.213862546378252e-06	0.00016549467840843931	147	103	0
LGG	Temozolomide	ENSG00000152778.8	IFIT5	5.114075420126491e-06	0.00016321307560396108	21	229	0
LGG	Temozolomide	ENSG00000153789.11	FAM92B	0.0007984263024555695	0.010621349489872069	100	150	0
LGG	Temozolomide	ENSG00000228470.1	RP11-176D17.3	0.0007844819930116147	0.01046787308574687	143	107	0
LGG	Temozolomide	ENSG00000281133.1	AL355480.3	0.006329923341724395	0.05290614957944418	24	226	0
LGG	Temozolomide	ENSG00000151151.5	IPMK	5.040872065399223e-07	2.1920512224836602e-05	106	144	0
LGG	Temozolomide	ENSG00000029534.18	ANK1	2.1626255432320954e-07	1.0460686157066171e-05	26	224	0
LGG	Temozolomide	ENSG00000117155.15	SSX2IP	0.012643719511511733	0.08763255954261023	149	101	0
LGG	Temozolomide	ENSG00000183723.11	CMTM4	0.006724633024669131	0.05526710682202347	16	234	0
LGG	Temozolomide	ENSG00000174514.11	MFSD4	0.011284810442304392	0.08112667639244435	44	206	0
LGG	Temozolomide	ENSG00000101224.16	CDC25B	0.0002858227991629996	0.00466287907079713	120	130	0
LGG	Temozolomide	ENSG00000166997.6	CNPY4	0.013480112118517646	0.09154886275706356	41	209	0
LGG	Temozolomide	ENSG00000112183.13	RBM24	0.00044652829647165844	0.006649839398406125	134	116	0
LGG	Temozolomide	ENSG00000198429.8	ZNF69	0.01031456545861497	0.07579443266124936	59	191	0
LGG	Temozolomide	ENSG00000266621.1	AC104841.1	0.011586064541129011	0.08268486651097122	56	194	0
LGG	Temozolomide	ENSG00000115112.7	TFCP2L1	7.279476839291454e-12	1.3375440613115005e-09	193	57	0
LGG	Temozolomide	ENSG00000165714.9	LOH12CR1	7.3495470282491675e-09	5.427155132916748e-07	82	168	0
LGG	Temozolomide	ENSG00000110074.9	FOXRED1	0.0009937262649703203	0.012614811817107826	59	191	0
LGG	Temozolomide	ENSG00000113558.17	SKP1	0.00028429233398801255	0.004647597775809878	10	240	0
LGG	Temozolomide	ENSG00000249888.1	RP11-447H19.2	9.557227815640988e-05	0.0018948390325265517	201	49	0
LGG	Temozolomide	ENSG00000204642.12	HLA-F	9.52861212447681e-08	5.150846584470289e-06	229	21	0
LGG	Temozolomide	ENSG00000160602.12	NEK8	6.404796184469245e-05	0.0013617339804256746	236	14	0
LGG	Temozolomide	ENSG00000277562.1	CTD-2525I3.8	0.00019151991108379502	0.0033715187879162145	187	63	0
LGG	Temozolomide	ENSG00000273559.3	CWC25	0.0001424625116081658	0.0026337058652852077	235	15	0
LGG	Temozolomide	ENSG00000263155.4	MYZAP	1.509153446176876e-07	7.720750120656784e-06	177	73	0
LGG	Temozolomide	ENSG00000274425.1	AC114271.2	0.005304488642922507	0.046474540411474856	19	231	0
LGG	Temozolomide	ENSG00000248359.1	CTC-537E7.2	0.00010416938733361201	0.002022260571466058	221	29	0
LGG	Temozolomide	ENSG00000159713.9	TPPP3	0.00018423820129249128	0.003262683476915942	103	147	0
LGG	Temozolomide	ENSG00000153956.14	CACNA2D1	0.014617504521491647	0.09704584808441367	12	238	0
LGG	Temozolomide	ENSG00000261558.1	CTD-2291D10.2	2.693469333683063e-05	0.0006539349212925187	196	54	0
LGG	Temozolomide	ENSG00000143554.12	SLC27A3	2.8845220536588905e-05	0.000692161493648363	230	20	0
LGG	Temozolomide	ENSG00000167074.13	TEF	2.956381192894081e-06	0.00010185201650202082	30	220	0
LGG	Temozolomide	ENSG00000100418.7	DESI1	3.930662711548395e-06	0.00013087506772063284	23	227	0
LGG	Temozolomide	ENSG00000136811.15	ODF2	3.1365908025419686e-10	3.520516267607128e-08	209	41	0
LGG	Temozolomide	ENSG00000133315.9	MACROD1	0.00022902792348882965	0.003883650711257507	118	132	0
LGG	Temozolomide	ENSG00000267772.1	RP11-15E18.4	0.0012975923139401388	0.01567887322960025	210	40	0
LGG	Temozolomide	ENSG00000225079.2	FTH1P22	0.004570343179095257	0.04164598859144379	110	140	0
LGG	Temozolomide	ENSG00000131848.8	ZSCAN5A	2.188229637617169e-06	7.881188361731293e-05	171	79	0
LGG	Temozolomide	ENSG00000127955.14	GNAI1	1.1171605655592196e-17	8.744462610858235e-15	25	225	0
LGG	Temozolomide	ENSG00000167378.7	IRGQ	0.006558188313389052	0.054298247518744944	72	178	0
LGG	Temozolomide	ENSG00000261346.1	RP11-297C4.2	0.003500737124306843	0.03384593597677789	207	43	0
LGG	Temozolomide	ENSG00000259142.1	LINC00644	4.769133247212193e-05	0.0010653514149323265	67	183	0
LGG	Temozolomide	ENSG00000259717.1	LINC00677	0.008723842439065151	0.06697234631967298	124	126	0
LGG	Temozolomide	ENSG00000108179.12	PPIF	2.0050418402872e-06	7.347502107052449e-05	110	140	0
LGG	Temozolomide	ENSG00000227999.1	MTND5P1	0.0021299393272961624	0.023091256358002743	73	177	0
LGG	Temozolomide	ENSG00000127957.15	PMS2P3	0.000440994095339324	0.006597548130464497	146	104	0
LGG	Temozolomide	ENSG00000152484.12	USP12	0.0004382043758477655	0.0065762392087444915	154	96	0
LGG	Temozolomide	ENSG00000251026.1	RP11-138J23.1	0.002154367597787527	0.02328513799354058	238	12	0
LGG	Temozolomide	ENSG00000120149.8	MSX2	4.80751291562606e-07	2.1069611755751075e-05	99	151	0
LGG	Temozolomide	ENSG00000087884.13	AAMDC	0.009857603390284464	0.07322016016047886	149	101	0
LGG	Temozolomide	ENSG00000100104.11	SRRD	5.06136268441038e-06	0.00016183541779392897	66	184	0
LGG	Temozolomide	ENSG00000213073.4	RP11-288H12.3	0.007497113230990562	0.05994167937104752	230	20	0
LGG	Temozolomide	ENSG00000260702.2	LA16c-349E11.1	0.008490776588408265	0.06562075895350201	103	147	0
LGG	Temozolomide	ENSG00000152580.8	IGSF10	0.008237068776203272	0.06428198618031254	151	99	0
LGG	Temozolomide	ENSG00000228750.4	RP11-242F24.1	0.002785911546441614	0.02843082664747991	165	85	0
LGG	Temozolomide	ENSG00000168255.17	POLR2J3	0.006202013704622591	0.05209161751944296	187	63	0
LGG	Temozolomide	ENSG00000231586.2	RPS23P9	0.0030556902310121497	0.030500012387432416	220	30	0
LGG	Temozolomide	ENSG00000224807.5	DUX4L9	0.0011388403357103039	0.014100219619960191	117	133	0
LGG	Temozolomide	ENSG00000260669.2	AL136419.6	0.010335592693550059	0.07589194957738624	72	178	0
LGG	Temozolomide	ENSG00000232952.1	RP11-90H3.1	0.008872341659719707	0.06779321271699534	19	231	0
LGG	Temozolomide	ENSG00000188610.11	FAM72B	0.0007770550395505853	0.010390024968531348	125	125	0
LGG	Temozolomide	ENSG00000226717.2	PTPRD-AS2	7.517939323895622e-05	0.0015592453170074347	68	182	0
LGG	Temozolomide	ENSG00000226348.1	VN2R10P	9.675422480764769e-05	0.0019113262082295396	195	55	0
LGG	Temozolomide	ENSG00000116205.9	TCEANC2	0.005630613445437691	0.048495888735496234	43	207	0
LGG	Temozolomide	ENSG00000138028.13	CGREF1	4.78049515668455e-05	0.0010672803134464531	11	239	0
LGG	Temozolomide	ENSG00000163840.8	DTX3L	1.978369977954692e-05	0.0005080693206126708	218	32	0
LGG	Temozolomide	ENSG00000090554.11	FLT3LG	0.010036260538469805	0.07432150022593997	133	117	0
LGG	Temozolomide	ENSG00000248712.6	CCDC153	8.355053177199338e-08	4.625059635021931e-06	230	20	0
LGG	Temozolomide	ENSG00000140092.13	FBLN5	7.90045848650575e-05	0.0016273697041388187	188	62	0
LGG	Temozolomide	ENSG00000005007.11	UPF1	0.002778822271303715	0.028380680384137134	195	55	0
LGG	Temozolomide	ENSG00000238142.1	RP11-108M9.4	0.007169655324029842	0.05786735417953308	127	123	0
LGG	Temozolomide	ENSG00000101447.12	FAM83D	1.3803180084593934e-07	7.174170769863915e-06	229	21	0
LGG	Temozolomide	ENSG00000273247.4	RP11-83A24.2	3.691409506487616e-05	0.0008568843051922053	180	70	0
LGG	Temozolomide	ENSG00000250588.5	IQCJ-SCHIP1	0.0008388857315494119	0.011050646541787053	10	240	0
LGG	Temozolomide	ENSG00000254670.1	CTC-497E21.3	0.0021619920542338008	0.023348201718142458	85	165	0
LGG	Temozolomide	ENSG00000149292.15	TTC12	1.658772648546467e-19	2.238599487798727e-16	212	38	0
LGG	Temozolomide	ENSG00000104979.7	C19orf53	0.0053714163178649665	0.04687204468947184	229	21	0
LGG	Temozolomide	ENSG00000086475.13	SEPHS1	2.2158847383401216e-06	7.970871415847182e-05	87	163	0
LGG	Temozolomide	ENSG00000061273.16	HDAC7	6.439093369213333e-06	0.00019905750173057044	240	10	0
LGG	Temozolomide	ENSG00000178395.6	CCDC185	2.4828092948453107e-06	8.76982918523113e-05	37	213	0
LGG	Temozolomide	ENSG00000274294.1	RP11-20G13.5	0.0032781751796800485	0.03217906747106548	32	218	0
LGG	Temozolomide	ENSG00000150076.21	CCDC7	0.0001982376058043222	0.0034679449644489965	34	216	0
LGG	Temozolomide	ENSG00000223959.7	AFG3L1P	0.00011615536638140312	0.002216998130991842	115	135	0
LGG	Temozolomide	ENSG00000172738.10	TMEM217	3.862540285659158e-05	0.0008918480186421385	177	73	0
LGG	Temozolomide	ENSG00000189350.11	FAM179A	5.391672696555549e-09	4.1538168174231205e-07	17	233	0
LGG	Temozolomide	ENSG00000258825.1	AL133168.3	0.011283584512258504	0.08112667639244435	191	59	0
LGG	Temozolomide	ENSG00000224557.6	HLA-DPB2	0.00634050207579171	0.05295231018995489	133	117	0
LGG	Temozolomide	ENSG00000243066.3	RN7SL842P	0.0004277425134217191	0.006451082369088948	202	48	0
LGG	Temozolomide	ENSG00000257253.2	RP11-70F11.7	0.00026426132967954696	0.004369410925081719	71	179	0
LGG	Temozolomide	ENSG00000150456.9	N6AMT2	1.1037318481852442e-05	0.0003143868511093588	132	118	0
LGG	Temozolomide	ENSG00000131747.13	TOP2A	0.0002717433998217243	0.0044817620896851346	153	97	9
LGG	Temozolomide	ENSG00000135046.12	ANXA1	1.6138585906883936e-10	1.998784293157331e-08	205	45	0
LGG	Temozolomide	ENSG00000171262.10	FAM98B	0.005237119182929033	0.0460388889178557	11	239	0
LGG	Temozolomide	ENSG00000144580.12	RQCD1	3.448376965549933e-05	0.0008071718259612902	217	33	0
LGG	Temozolomide	ENSG00000198786.2	MT-ND5	0.002332693859872517	0.024815069201911035	45	205	0
LGG	Temozolomide	ENSG00000258805.1	ADIPOR1P2	0.005810926892912114	0.04966635636774436	201	49	0
LGG	Temozolomide	ENSG00000132357.12	CARD6	0.006007307137915135	0.0509332711127783	206	44	0
LGG	Temozolomide	ENSG00000012223.11	LTF	1.965080316802082e-06	7.221347263726111e-05	209	41	1
LGG	Temozolomide	ENSG00000251258.1	RFPL4B	0.00040406049928274777	0.0061579890032822816	32	218	0
LGG	Temozolomide	ENSG00000230542.4	LINC00102	0.008583177216923149	0.06616502003914147	145	105	0
LGG	Temozolomide	ENSG00000141232.4	TOB1	0.00019534914344924038	0.003425349205722635	240	10	0
LGG	Temozolomide	ENSG00000280303.2	ERICD	0.006749913679555256	0.05541669219147348	117	133	0
LGG	Temozolomide	ENSG00000154839.8	SKA1	4.5567769266242677e-10	4.899411499376208e-08	198	52	0
LGG	Temozolomide	ENSG00000165929.11	TC2N	0.0025856558005313713	0.026799473269437574	228	22	0
LGG	Temozolomide	ENSG00000140876.10	NUDT7	1.0463655303196025e-07	5.628307576387694e-06	46	204	0
LGG	Temozolomide	ENSG00000175294.5	CATSPER1	0.01039135019755784	0.07624414560964027	230	20	0
LGG	Temozolomide	ENSG00000241288.6	RP11-379B18.5	0.005299176599935896	0.046439324620856204	134	116	0
LGG	Temozolomide	ENSG00000188786.9	MTF1	0.002435246555125117	0.025606728755489444	94	156	0
LGG	Temozolomide	ENSG00000223064.1	RNU6-325P	0.002836595606961331	0.028835283706401458	155	95	0
LGG	Temozolomide	ENSG00000252332.1	RNU6-911P	0.01435850025771606	0.09574861553692851	233	17	0
LGG	Temozolomide	ENSG00000116641.14	DOCK7	9.332128873518838e-05	0.0018624759190357307	60	190	0
LGG	Temozolomide	ENSG00000278133.1	RP11-196G11.5	1.0398941124916958e-05	0.0002990325928037289	227	23	0
LGG	Temozolomide	ENSG00000206700.1	RNU6-723P	0.007728675880255645	0.061242597271829353	228	22	0
LGG	Temozolomide	ENSG00000159840.14	ZYX	1.1133413154606815e-10	1.4820693558906358e-08	214	36	0
LGG	Temozolomide	ENSG00000271257.1	CTD-2117L12.3	2.5950157050517797e-05	0.000634757060303822	239	11	0
LGG	Temozolomide	ENSG00000198899.2	MT-ATP6	0.0033866711993698366	0.03301224177577517	93	157	0
LGG	Temozolomide	ENSG00000224771.1	ATP2B2-IT2	0.014267820279100027	0.09532258147202761	234	16	0
LGG	Temozolomide	ENSG00000149635.2	OCSTAMP	3.932572236999877e-06	0.00013087506772063284	118	132	0
LGG	Temozolomide	ENSG00000228781.1	RP11-336N8.3	0.014809141234988494	0.09808518539748598	148	102	0
LGG	Temozolomide	ENSG00000255146.1	RP11-659P15.1	5.50602684749913e-07	2.3610044991229332e-05	59	191	0
LGG	Temozolomide	ENSG00000198887.8	SMC5	2.850862196096329e-05	0.0006866104231915202	181	69	0
LGG	Temozolomide	ENSG00000136492.7	BRIP1	3.180604475257487e-11	5.019327312425495e-09	203	47	0
LGG	Temozolomide	ENSG00000132819.15	RBM38	3.690283633989807e-05	0.0008568843051922053	210	40	0
LGG	Temozolomide	ENSG00000253187.2	HOXA10-AS	7.129718060251551e-09	5.29479650330294e-07	176	74	0
LGG	Temozolomide	ENSG00000146263.10	MMS22L	2.1764888379974464e-12	4.604391548794922e-10	221	29	0
LGG	Temozolomide	ENSG00000005206.15	SPPL2B	0.00284448016364867	0.028870440914086616	99	151	0
LGG	Temozolomide	ENSG00000073331.16	ALPK1	0.00020789967933487681	0.0036034409876568086	211	39	0
LGG	Temozolomide	ENSG00000201458.1	RNU4-4P	0.005728967611247738	0.049159089103574374	230	20	0
LGG	Temozolomide	ENSG00000182636.5	NDN	1.6336732522459953e-09	1.4973552710339934e-07	19	231	1
LGG	Temozolomide	ENSG00000233593.5	RP4-665J23.1	1.0871714400690524e-05	0.00031012120007275877	107	143	0
LGG	Temozolomide	ENSG00000259280.1	RP11-122D10.1	4.85956815130019e-07	2.12264418233745e-05	159	91	0
LGG	Temozolomide	ENSG00000003987.12	MTMR7	1.5133716694593074e-05	0.0004096046129158293	28	222	0
LGG	Temozolomide	ENSG00000211694.2	TRGV10	0.008606072507480406	0.0662524442973359	130	120	0
LGG	Temozolomide	ENSG00000085514.14	PILRA	0.011630680977494194	0.08292766649957921	111	139	0
LGG	Temozolomide	ENSG00000100968.12	NFATC4	0.00049964664711038	0.007269198495615078	129	121	0
LGG	Temozolomide	ENSG00000024526.15	DEPDC1	8.9578241830093e-15	3.852553462092692e-12	203	47	0
LGG	Temozolomide	ENSG00000132024.16	CC2D1A	2.2816668565301462e-06	8.169953866790515e-05	175	75	0
LGG	Temozolomide	ENSG00000162782.14	TDRD5	0.002926089909542482	0.02952265552713692	21	229	0
LGG	Temozolomide	ENSG00000213080.3	RP11-312J18.5	4.2059545421141914e-10	4.559790662457704e-08	211	39	0
LGG	Temozolomide	ENSG00000131401.10	NAPSB	7.763776918867867e-05	0.0016025893316125091	101	149	0
LGG	Temozolomide	ENSG00000197083.10	ZNF300P1	0.006662852188153009	0.054888578316415346	26	224	0
LGG	Temozolomide	ENSG00000171136.6	RLN3	0.0005206872060655066	0.007505758815390693	158	92	0
LGG	Temozolomide	ENSG00000226036.1	RP11-338C15.2	0.011107520417322055	0.08027978330059708	185	65	0
LGG	Temozolomide	ENSG00000279797.1	RP11-432J3.4	1.083537968971965e-06	4.261952310719175e-05	73	177	0
LGG	Temozolomide	ENSG00000227920.2	RP1-153P14.5	4.6172181370291756e-11	7.004033574763986e-09	24	226	0
LGG	Temozolomide	ENSG00000075151.18	EIF4G3	0.010216471774730639	0.07524456061252278	41	209	0
LGG	Temozolomide	ENSG00000151445.14	VIPAS39	4.3288097712795305e-07	1.9186481089305436e-05	140	110	0
LGG	Temozolomide	ENSG00000251491.2	OR7E28P	0.0006472445077294727	0.00893877740636005	73	177	0
LGG	Temozolomide	ENSG00000244509.3	APOBEC3C	8.657711797958534e-08	4.7522702193086e-06	223	27	0
LGG	Temozolomide	ENSG00000227881.1	ASS1P5	0.0025464558037945474	0.026498442114625684	216	34	0
LGG	Temozolomide	ENSG00000167986.12	DDB1	1.1644547436340717e-05	0.00032810126207060233	63	187	1
LGG	Temozolomide	ENSG00000105011.7	ASF1B	2.4418010620483514e-08	1.5538986693558754e-06	211	39	0
LGG	Temozolomide	ENSG00000165406.14	8-Mar	1.290583152238647e-15	7.137592535068534e-13	44	206	0
LGG	Temozolomide	ENSG00000148450.11	MSRB2	0.00804691396510955	0.06325207307742367	184	66	0
LGG	Temozolomide	ENSG00000248429.4	RP11-597D13.9	0.0007274983932565178	0.009841722992354073	198	52	0
LGG	Temozolomide	ENSG00000229042.2	RP1-232N11.2	0.005194683040896424	0.04573775256953056	153	97	0
LGG	Temozolomide	ENSG00000251085.1	RP11-893F2.6	0.008118903829312707	0.06357533796874978	201	49	0
LGG	Temozolomide	ENSG00000238256.1	MTND5P20	0.00800534360876655	0.0630139044280564	233	17	0
LGG	Temozolomide	ENSG00000102974.13	CTCF	3.45910062179762e-06	0.0001170084883623971	93	157	0
LGG	Temozolomide	ENSG00000169359.12	SLC33A1	9.43899472066395e-05	0.001879012901234105	239	11	0
LGG	Temozolomide	ENSG00000134899.16	ERCC5	0.013992910566866608	0.09401554349449931	164	86	0
LGG	Temozolomide	ENSG00000198001.12	IRAK4	1.9008877341082796e-08	1.2482389807012708e-06	219	31	1
LGG	Temozolomide	ENSG00000113048.15	MRPS27	7.219235488554931e-05	0.0015068758363497297	85	165	0
LGG	Temozolomide	ENSG00000051341.12	POLQ	2.425755652949148e-09	2.086523054713644e-07	208	42	1
LGG	Temozolomide	ENSG00000257193.1	RP11-818F20.4	0.007599772155571262	0.060515215229418606	140	110	0
LGG	Temozolomide	ENSG00000107201.8	DDX58	5.8729544126599904e-05	0.0012649962402216514	222	28	0
LGG	Temozolomide	ENSG00000157734.12	SNX22	0.00796685864038195	0.06281203598078734	33	217	0
LGG	Temozolomide	ENSG00000178927.15	C17orf62	0.01474497846362149	0.09772637123298125	184	66	0
LGG	Temozolomide	ENSG00000184708.16	EIF4ENIF1	3.369372011225305e-15	1.6279890420163553e-12	27	223	0
LGG	Temozolomide	ENSG00000140830.7	TXNL4B	0.012870289185624918	0.08869598659232301	80	170	0
LGG	Temozolomide	ENSG00000275632.1	RP5-967N21.11	5.187335938389405e-06	0.00016492020034179213	154	96	0
LGG	Temozolomide	ENSG00000092020.9	PPP2R3C	2.591954869474059e-05	0.0006344048638311835	28	222	0
LGG	Temozolomide	ENSG00000156650.11	KAT6B	8.319520488109325e-09	6.022737570847251e-07	69	181	0
LGG	Temozolomide	ENSG00000167613.14	LAIR1	0.004342399747763504	0.04003498207967497	109	141	0
LGG	Temozolomide	ENSG00000142173.13	COL6A2	0.0035089253213491105	0.03390834822262719	234	16	0
LGG	Temozolomide	ENSG00000265094.1	RP11-178F10.1	0.012177310572022383	0.08534803077672637	158	92	0
LGG	Temozolomide	ENSG00000235568.5	NFAM1	0.003257560888973961	0.03202490844304796	130	120	0
LGG	Temozolomide	ENSG00000149636.14	DSN1	0.0009768192352678875	0.01244053836989239	231	19	0
LGG	Temozolomide	ENSG00000269858.4	EGLN2	2.9556488136533886e-06	0.00010185201650202082	222	28	0
LGG	Temozolomide	ENSG00000235831.5	BHLHE40-AS1	0.0051756918521921385	0.04561158568323435	198	52	0
LGG	Temozolomide	ENSG00000272625.1	RP11-737O24.5	0.0054921871896091694	0.04760747066217809	41	209	0
LGG	Temozolomide	ENSG00000111186.11	WNT5B	0.013028561031377396	0.08934975176445606	160	90	0
LGG	Temozolomide	ENSG00000164308.15	ERAP2	0.009238081420417257	0.06976397425780965	152	98	0
LGG	Temozolomide	ENSG00000116922.13	C1orf109	0.00010544478105750542	0.002041955663655413	81	169	0
LGG	Temozolomide	ENSG00000125450.9	NUP85	0.009393485472169422	0.07065375151815709	230	20	0
LGG	Temozolomide	ENSG00000237491.7	RP11-206L10.9	0.0016497675294934607	0.018940144265704187	105	145	0
LGG	Temozolomide	ENSG00000047457.12	CP	0.0003399606993998781	0.005347685648075977	132	118	15
LGG	Temozolomide	ENSG00000223625.1	CYCSP32	0.0027578900194439836	0.028218442272151423	226	24	0
LGG	Temozolomide	ENSG00000279491.1	RP11-810P12.7	0.0008073083372941707	0.010710381829383716	213	37	0
LGG	Temozolomide	ENSG00000228065.9	LINC01515	0.0001116956040015574	0.002143909197552208	124	126	0
LGG	Temozolomide	ENSG00000115163.13	CENPA	2.3387718303927684e-09	2.0385860384428013e-07	199	51	0
LGG	Temozolomide	ENSG00000149554.11	CHEK1	4.1442653798187765e-10	4.505392060276874e-08	201	49	13
LGG	Temozolomide	ENSG00000171824.12	EXOSC10	1.455718031642616e-05	0.0003967439874958013	177	73	0
LGG	Temozolomide	ENSG00000180089.5	TMEM86B	0.01055444292589016	0.07719477346114058	208	42	0
LGG	Temozolomide	ENSG00000253892.1	RP11-770E5.2	0.0014402996276412089	0.017060837326572032	225	25	0
LGG	Temozolomide	ENSG00000225313.4	RP11-415J8.3	0.00012002501005627092	0.0022769844006651843	82	168	0
LGG	Temozolomide	ENSG00000172977.11	KAT5	8.51317224316441e-05	0.0017317048964694672	15	235	0
LGG	Temozolomide	ENSG00000167920.7	TMEM99	0.002971751928948846	0.029844869192525273	171	79	0
LGG	Temozolomide	ENSG00000222952.1	RNA5SP41	0.00044825537536439955	0.006670483127618443	220	30	0
LGG	Temozolomide	ENSG00000279604.1	RP11-542M13.1	0.014258830641103431	0.09527878688763274	232	18	0
LGG	Temozolomide	ENSG00000137078.7	SIT1	8.517203876495279e-07	3.454277804294256e-05	236	14	0
LGG	Temozolomide	ENSG00000229825.1	RP5-1052M9.4	0.003529171082282671	0.03407034253756707	240	10	0
LGG	Temozolomide	ENSG00000213719.7	CLIC1	1.809460529965602e-07	9.02125563837755e-06	237	13	0
LGG	Temozolomide	ENSG00000175390.11	EIF3F	0.003237601171755487	0.031884750140662936	203	47	0
LGG	Temozolomide	ENSG00000265262.1	TRMT112P3	0.0015819654703115545	0.018312151023834166	53	197	0
LGG	Temozolomide	ENSG00000186470.12	BTN3A2	0.0008148168432303244	0.010791704498648124	166	84	0
LGG	Temozolomide	ENSG00000188938.14	FAM120AOS	0.0001369911061871297	0.0025518424192506875	230	20	0
LGG	Temozolomide	ENSG00000136936.9	XPA	0.0017109479895908448	0.019499525762555883	52	198	0
LGG	Temozolomide	ENSG00000160072.18	ATAD3B	0.0008595244843857182	0.011251716731517845	175	75	0
LGG	Temozolomide	ENSG00000223080.1	Y_RNA	0.002178664345981811	0.023476428003493983	189	61	0
LGG	Temozolomide	ENSG00000258895.1	CTD-2643K12.1	0.014250548050599558	0.09523970270770404	125	125	0
LGG	Temozolomide	ENSG00000196289.6	BECN1P1	6.944458565096655e-06	0.000212498260251906	213	37	0
LGG	Temozolomide	ENSG00000233891.6	AC007131.2	0.00024188600491626238	0.004073447751466334	203	47	0
LGG	Temozolomide	ENSG00000189409.11	MMP23B	0.0058634780855987105	0.04998452229058522	24	226	0
LGG	Temozolomide	ENSG00000180638.16	SLC47A2	0.0007736479839329987	0.01035014772510204	80	170	0
LGG	Temozolomide	ENSG00000019485.11	PRDM11	0.0034041446854441706	0.03314954231257241	24	226	0
LGG	Temozolomide	ENSG00000095564.12	BTAF1	0.0014243304009946283	0.016919796988881578	117	133	0
LGG	Temozolomide	ENSG00000233055.1	RP11-490D19.8	3.4175347511660696e-07	1.5516479994940423e-05	33	217	0
LGG	Temozolomide	ENSG00000132274.14	TRIM22	0.008638577777696234	0.06642200756104076	134	116	0
LGG	Temozolomide	ENSG00000196932.10	TMEM26	1.5396830570701879e-07	7.856398409981219e-06	216	34	0
LGG	Temozolomide	ENSG00000204006.7	C1orf185	0.011638009721535612	0.08294969704457099	184	66	0
LGG	Temozolomide	ENSG00000266859.1	AP000719.1	0.010418948050740503	0.07638935366463677	221	29	0
LGG	Temozolomide	ENSG00000133321.9	RARRES3	0.008864936889790048	0.06776309278431897	141	109	0
LGG	Temozolomide	ENSG00000168421.11	RHOH	0.001483200001469872	0.017416141151373053	238	12	0
LGG	Temozolomide	ENSG00000073792.14	IGF2BP2	1.086404738603953e-14	4.5718948661013875e-12	218	32	1
LGG	Temozolomide	ENSG00000280485.1	RP11-437J2.4	0.005411831195313233	0.04708822532035883	52	198	0
LGG	Temozolomide	ENSG00000259724.1	LINC01581	0.0004887334290633227	0.007161245377443219	108	142	0
LGG	Temozolomide	ENSG00000250546.4	RP11-8L2.1	1.6336537980794872e-08	1.0966776791670136e-06	216	34	0
LGG	Temozolomide	ENSG00000112499.11	SLC22A2	7.11782359110425e-05	0.0014904775916802942	44	206	0
LGG	Temozolomide	ENSG00000238019.1	RP11-732M18.2	0.010844258653475384	0.07884124371646752	237	13	0
LGG	Temozolomide	ENSG00000226690.5	AC005281.1	0.00020951357141947796	0.003627012102623206	119	131	0
LGG	Temozolomide	ENSG00000250742.1	RP11-834C11.4	0.0016796400412929379	0.019209839946254154	56	194	0
LGG	Temozolomide	ENSG00000226516.6	FAM138B	0.001612949154490341	0.018577395838519268	91	159	0
LGG	Temozolomide	ENSG00000135862.5	LAMC1	3.838158419581037e-07	1.7265977708867017e-05	186	64	0
LGG	Temozolomide	ENSG00000270911.1	RP11-272L13.4	0.002527298031390057	0.026341108669643853	194	56	0
LGG	Temozolomide	ENSG00000163867.15	ZMYM6	1.1918970051018458e-06	4.655416475915263e-05	121	129	0
LGG	Temozolomide	ENSG00000259511.1	UBE2Q2L	0.005860187888945353	0.04997824654819226	39	211	0
LGG	Temozolomide	ENSG00000275390.1	RP11-318K12.2	0.013724042341927182	0.09275044813262029	88	162	0
LGG	Temozolomide	ENSG00000279696.1	RP11-178H8.7	0.0006805456820682591	0.009309512883294463	10	240	0
LGG	Temozolomide	ENSG00000100867.13	DHRS2	0.006890715922021681	0.056289281786717285	180	70	0
LGG	Temozolomide	ENSG00000139437.16	TCHP	0.007897796841319438	0.06235547205542038	73	177	0
LGG	Temozolomide	ENSG00000213123.9	TCTEX1D2	0.006314486577639858	0.052828144760387157	65	185	0
LGG	Temozolomide	ENSG00000159184.7	HOXB13	7.340321852217132e-06	0.00022217956406049642	193	57	0
LGG	Temozolomide	ENSG00000196557.9	CACNA1H	0.014942028551062315	0.09869988223207393	119	131	0
LGG	Temozolomide	ENSG00000106268.14	NUDT1	0.0029311896098173345	0.029566486535933252	135	115	0
LGG	Temozolomide	ENSG00000271077.1	AC096553.5	5.4675343235383435e-09	4.1943636380991897e-07	230	20	0
LGG	Temozolomide	ENSG00000163071.9	SPATA18	2.135060571392666e-06	7.724883984855531e-05	220	30	0
LGG	Temozolomide	ENSG00000148408.11	CACNA1B	0.0019506862308292547	0.02161495102377252	15	235	0
LGG	Temozolomide	ENSG00000005243.8	COPZ2	0.011064771894293834	0.08007433018250329	124	126	0
LGG	Temozolomide	ENSG00000175756.12	AURKAIP1	7.517349885800774e-05	0.0015592453170074347	207	43	0
LGG	Temozolomide	ENSG00000094804.8	CDC6	6.875369623807443e-08	3.882847633000749e-06	222	28	0
LGG	Temozolomide	ENSG00000271275.1	AC007326.9	0.0008892439550546885	0.01155839942509975	13	237	0
LGG	Temozolomide	ENSG00000123737.11	EXOSC9	0.0038239632326746513	0.03621937295188476	233	17	0
LGG	Temozolomide	ENSG00000224986.2	PPP1R8P1	0.005621845147246172	0.04843102653043659	30	220	0
LGG	Temozolomide	ENSG00000158163.13	DZIP1L	0.00012042666643555996	0.0022823914984447993	100	150	0
LGG	Temozolomide	ENSG00000146285.12	SCML4	8.620321309159534e-08	4.739903338963362e-06	227	23	0
LGG	Temozolomide	ENSG00000171984.13	C20orf196	0.00966023247211295	0.0720658322332385	121	129	0
LGG	Temozolomide	ENSG00000139719.8	VPS33A	0.005571396144482573	0.048081087300245746	110	140	1
LGG	Temozolomide	ENSG00000233766.6	AC098617.1	0.005518263451259229	0.047779540349389506	63	187	0
LGG	Temozolomide	ENSG00000100888.11	CHD8	1.3861273036194963e-05	0.0003805024305482869	56	194	0
LGG	Temozolomide	ENSG00000137965.9	IFI44	1.3567187480546607e-07	7.098649952221292e-06	183	67	0
LGG	Temozolomide	ENSG00000225828.1	FAM229A	0.0023601893058932486	0.025012382579134598	101	149	0
LGG	Temozolomide	ENSG00000230499.1	AC108463.1	0.005368557274859544	0.04686799599959357	47	203	0
LGG	Temozolomide	ENSG00000263645.1	AL079339.1	0.0009572130971123146	0.012254644743763381	190	60	0
LGG	Temozolomide	ENSG00000165782.9	TMEM55B	0.0018348442034401649	0.02059371883855398	80	170	0
LGG	Temozolomide	ENSG00000163207.6	IVL	0.00022817381035004686	0.0038725231637770094	97	153	0
LGG	Temozolomide	ENSG00000166987.13	MBD6	0.00010078156299028388	0.0019711584361572915	235	15	0
LGG	Temozolomide	ENSG00000183018.7	SPNS2	3.089855592747358e-05	0.0007343567522835078	39	211	0
LGG	Temozolomide	ENSG00000221829.8	FANCG	0.002990666872968664	0.030004032147494128	198	52	1
LGG	Temozolomide	ENSG00000219776.2	RPL21P67	0.003132213726963264	0.03105001231817661	118	132	0
LGG	Temozolomide	ENSG00000221322.1	AC116533.1	0.0008301466284628092	0.0109576555137096	96	154	0
LGG	Temozolomide	ENSG00000174450.10	GOLGA6L2	0.0022278433703896445	0.02388797424299713	15	235	0
LGG	Temozolomide	ENSG00000257141.1	RP11-554D14.7	0.00957700554872773	0.07164756953471656	38	212	0
LGG	Temozolomide	ENSG00000255155.1	RP11-535N6.2	0.012197787631426139	0.0854150679068035	240	10	0
LGG	Temozolomide	ENSG00000281357.1	ARRDC3-AS1	0.008838283810480754	0.06762771923993888	181	69	0
LGG	Temozolomide	ENSG00000142396.9	ERVK3-1	8.093293649462712e-05	0.0016601008048166778	140	110	0
LGG	Temozolomide	ENSG00000223336.1	RNU2-6P	0.0032217677460506817	0.03177013807473641	161	89	0
LGG	Temozolomide	ENSG00000111445.12	RFC5	5.173823029576883e-05	0.0011375725388120812	186	64	1
LGG	Temozolomide	ENSG00000267673.5	FDX1L	0.003081546802365497	0.030711101910918883	117	133	0
LGG	Temozolomide	ENSG00000122566.19	HNRNPA2B1	9.191058902007721e-06	0.00027025580183912565	139	111	0
LGG	Temozolomide	ENSG00000173535.12	TNFRSF10C	0.013460232468256105	0.09147301929330424	220	30	1
LGG	Temozolomide	ENSG00000117724.11	CENPF	9.974116598354536e-07	3.958995956488859e-05	163	87	0
LGG	Temozolomide	ENSG00000260461.1	RP11-541N10.3	0.002536276417065701	0.02641358438922308	147	103	0
LGG	Temozolomide	ENSG00000270751.1	DEAR	0.0074160143053983805	0.05947552292425746	131	119	0
LGG	Temozolomide	ENSG00000171942.4	OR10H2	0.003914800239758173	0.03682132587921548	215	35	0
LGG	Temozolomide	ENSG00000139977.12	NAA30	0.0007666945594046786	0.010272552198363885	67	183	0
LGG	Temozolomide	ENSG00000124074.10	ENKD1	0.004794429950288524	0.04313554137113609	78	172	0
LGG	Temozolomide	ENSG00000238121.4	LINC00426	6.16307085529776e-05	0.0013158980036213225	239	11	0
LGG	Temozolomide	ENSG00000212489.1	RNU6-1109P	0.0033340792695056506	0.03261331176471948	239	11	0
LGG	Temozolomide	ENSG00000258774.1	NANOGP7	0.006092525968903199	0.05142186518114395	231	19	0
LGG	Temozolomide	ENSG00000253534.1	TRBV6-8	0.0006334780303680396	0.008772975822545635	209	41	0
LGG	Temozolomide	ENSG00000224400.4	AC010880.1	0.013603457561747757	0.09219021966997784	223	27	0
LGG	Temozolomide	ENSG00000104879.4	CKM	0.0009366219958665766	0.012046196205136448	237	13	0
LGG	Temozolomide	ENSG00000280266.1	RP11-331D5.2	1.4825958040577713e-05	0.0004023880165284951	18	232	0
LGG	Temozolomide	ENSG00000181856.13	SLC2A4	0.011397833482620395	0.08171405184270276	85	165	1
LGG	Temozolomide	ENSG00000234891.1	RP1-288L1.5	1.7552414148476843e-06	6.554855272222693e-05	78	172	0
LGG	Temozolomide	ENSG00000187049.8	TMEM216	6.299610248648468e-05	0.0013428531933625005	176	74	0
LGG	Temozolomide	ENSG00000163110.13	PDLIM5	0.0005330249163295577	0.007635796541138324	68	182	0
LGG	Temozolomide	ENSG00000185267.8	CDNF	3.071503282006578e-06	0.00010544686311218548	73	177	0
LGG	Temozolomide	ENSG00000124275.13	MTRR	0.003304056259298939	0.03235406954939488	208	42	0
LGG	Temozolomide	ENSG00000140632.15	GLYR1	0.004329547346205364	0.03994751738113962	15	235	0
LGG	Temozolomide	ENSG00000173230.14	GOLGB1	0.011821963711228584	0.08377262244547404	193	57	0
LGG	Temozolomide	ENSG00000132205.9	EMILIN2	8.187706384769873e-07	3.348404020697372e-05	220	30	0
LGG	Temozolomide	ENSG00000134744.12	ZCCHC11	1.6879690503427066e-05	0.00044636516704907103	76	174	0
LGG	Temozolomide	ENSG00000267784.1	RP11-171I2.1	0.001155553852681416	0.014271035384156699	26	224	0
LGG	Temozolomide	ENSG00000227799.1	AC012358.4	0.00015593774744620522	0.002838574707814946	205	45	0
LGG	Temozolomide	ENSG00000006059.3	KRT33A	0.006096573606326519	0.05143384376607048	71	179	0
LGG	Temozolomide	ENSG00000253738.1	OTUD6B-AS1	0.00033684065079265163	0.0053178429003920965	21	229	0
LGG	Temozolomide	ENSG00000118156.11	ZNF541	0.010962118692976263	0.07953734506618687	229	21	0
LGG	Temozolomide	ENSG00000120915.12	EPHX2	0.00031247231989840545	0.005005824471495659	188	62	0
LGG	Temozolomide	ENSG00000138111.13	TMEM180	3.0502966519720726e-12	6.153580415888196e-10	20	230	0
LGG	Temozolomide	ENSG00000151892.13	GFRA1	7.599801178458381e-11	1.0789217272882902e-08	27	223	0
LGG	Temozolomide	ENSG00000162377.5	COA7	0.0142284196348676	0.09512430120427284	136	114	0
LGG	Temozolomide	ENSG00000124279.10	FASTKD3	0.008857176944295305	0.067717002162314	207	43	0
LGG	Temozolomide	ENSG00000113648.15	H2AFY	0.004897510725890013	0.043825230021340214	238	12	0
LGG	Temozolomide	ENSG00000202542.1	Y_RNA	0.0061664832390196465	0.05190057086570148	136	114	0
LGG	Temozolomide	ENSG00000154175.15	ABI3BP	0.002981073026013309	0.029915523358618305	62	188	0
LGG	Temozolomide	ENSG00000203472.3	RP11-77K12.4	0.0013020019118363815	0.015717596799364734	223	27	0
LGG	Temozolomide	ENSG00000203523.3	TAS2R2P	0.0018097224916518064	0.020358467707897888	218	32	0
LGG	Temozolomide	ENSG00000227877.5	LINC00948	0.0017033645159272583	0.019424410565222934	40	210	0
LGG	Temozolomide	ENSG00000102445.17	KIAA0226L	2.894666211720843e-07	1.3375271727050606e-05	150	100	0
LGG	Temozolomide	ENSG00000176294.4	OR4N2	7.065488297931018e-06	0.0002151922299736391	34	216	0
LGG	Temozolomide	ENSG00000250590.4	RP11-565A3.2	0.001492039228147275	0.017493690614739335	233	17	0
LGG	Temozolomide	ENSG00000173193.12	PARP14	1.7708040307190332e-06	6.600959151241424e-05	220	30	0
LGG	Temozolomide	ENSG00000196550.9	FAM72A	4.1833630068829905e-05	0.0009529934691523841	132	118	0
LGG	Temozolomide	ENSG00000267603.1	LINC01028	0.002376755602181011	0.02512671096773588	214	36	0
LGG	Temozolomide	ENSG00000130703.14	OSBPL2	0.0001311853657373729	0.0024589088404518983	70	180	0
LGG	Temozolomide	ENSG00000079931.13	MOXD1	3.228275790158729e-10	3.5995734928616006e-08	174	76	0
LGG	Temozolomide	ENSG00000108828.14	VAT1	0.014011881443213439	0.09406226484443299	223	27	1
LGG	Temozolomide	ENSG00000119535.16	CSF3R	0.000695907784976828	0.009470007990486131	91	159	0
LGG	Temozolomide	ENSG00000259803.5	SLC22A31	0.00032569592748266964	0.005164739692469361	40	210	0
LGG	Temozolomide	ENSG00000133265.9	HSPBP1	0.005756749508847787	0.04928941271664315	159	91	0
LGG	Temozolomide	ENSG00000083099.9	LYRM2	0.0018930271194341768	0.021101510217401132	14	236	0
LGG	Temozolomide	ENSG00000100084.13	HIRA	1.00772823648904e-05	0.00029149637835529607	48	202	0
LGG	Temozolomide	ENSG00000277385.1	Metazoa_SRP	0.0005328778822581514	0.007635796541138324	39	211	0
LGG	Temozolomide	ENSG00000197568.12	HHLA3	0.0050601851915992434	0.044896954850061115	43	207	0
LGG	Temozolomide	ENSG00000234838.3	RP11-5P22.1	0.004049054595198516	0.03787472506985763	118	132	0
LGG	Temozolomide	ENSG00000122687.16	FTSJ2	6.825983404322422e-07	2.8572033421921565e-05	198	52	0
LGG	Temozolomide	ENSG00000131462.6	TUBG1	2.1602873354012256e-05	0.000544780721715508	232	18	0
LGG	Temozolomide	ENSG00000105248.14	CCDC94	0.010638927983735797	0.07765306312933008	46	204	0
LGG	Temozolomide	ENSG00000161955.15	TNFSF13	0.0009658222382018982	0.01234870465093358	200	50	0
LGG	Temozolomide	ENSG00000278023.3	RDM1	5.162403761019151e-09	3.9929050591898517e-07	169	81	0
LGG	Temozolomide	ENSG00000176024.15	ZNF613	0.0006749151646037193	0.009258378828284529	213	37	0
LGG	Temozolomide	ENSG00000274541.1	RP1-62D2.4	0.0006813574761337471	0.009317361126291565	174	76	0
LGG	Temozolomide	ENSG00000107771.14	CCSER2	1.6242622971702622e-11	2.705053341461811e-09	20	230	0
LGG	Temozolomide	ENSG00000049323.14	LTBP1	1.0330870231511253e-09	1.0032736184879799e-07	156	94	0
LGG	Temozolomide	ENSG00000277945.1	RP11-677M24.1	0.00899170652645047	0.06835827861804429	228	22	0
LGG	Temozolomide	ENSG00000093009.8	CDC45	8.900384589330331e-10	8.774165029537056e-08	201	49	0
LGG	Temozolomide	ENSG00000108021.18	FAM208B	0.0004125584949389355	0.006258256517994232	125	125	0
LGG	Temozolomide	ENSG00000156500.13	FAM122C	2.1325532375712724e-05	0.000539885124612403	135	115	0
LGG	Temozolomide	ENSG00000113739.9	STC2	0.0003600898009432584	0.00560574166249654	153	97	0
LGG	Temozolomide	ENSG00000151135.8	TMEM263	0.005836063797951951	0.04981960073971506	81	169	0
LGG	Temozolomide	ENSG00000117586.9	TNFSF4	2.9509937307966626e-05	0.0007055162362570617	231	19	1
LGG	Temozolomide	ENSG00000166135.12	HIF1AN	0.0016310191137102073	0.018774469133316582	161	89	0
LGG	Temozolomide	ENSG00000148483.8	TMEM236	0.013409837809246927	0.09127318649399947	179	71	0
LGG	Temozolomide	ENSG00000228939.1	AKT3-IT1	0.003867981941199995	0.03653021458319117	54	196	0
LGG	Temozolomide	ENSG00000161057.9	PSMC2	3.1152275826057185e-10	3.51356374352853e-08	203	47	0
LGG	Temozolomide	ENSG00000261167.1	RP11-517B11.7	2.4150961825707866e-05	0.0005969421935007655	98	152	0
LGG	Temozolomide	ENSG00000266217.2	CTSLP7	0.0032252374434896787	0.031786985098427485	23	227	0
LGG	Temozolomide	ENSG00000105483.15	CARD8	0.000973857010677108	0.012426934091829156	96	154	0
LGG	Temozolomide	ENSG00000088325.14	TPX2	9.223075857210004e-07	3.702189946909004e-05	179	71	1
LGG	Temozolomide	ENSG00000255856.2	RP11-87C12.5	0.0013878988214724081	0.016560425663404158	39	211	0
LGG	Temozolomide	ENSG00000206603.1	SNORA22	0.008099089053578843	0.06350912608493593	110	140	0
LGG	Temozolomide	ENSG00000155508.12	CNOT8	4.054677698882222e-06	0.00013414025452337575	115	135	0
LGG	Temozolomide	ENSG00000274267.1	HIST1H3B	0.0002727968467978103	0.0044972410249056035	103	147	2
LGG	Temozolomide	ENSG00000213658.9	LAT	0.002844036055603874	0.028870440914086616	150	100	0
LGG	Temozolomide	ENSG00000110934.9	BIN2	0.0005385845891690572	0.007709797024985147	117	133	0
LGG	Temozolomide	ENSG00000245468.3	RP11-367J11.3	0.011170560152896414	0.0805526618949225	114	136	0
LGG	Temozolomide	ENSG00000184792.14	OSBP2	0.011796292211432564	0.08368759466854836	13	237	0
LGG	Temozolomide	ENSG00000222267.1	RNU6-892P	0.005316121237124223	0.04654519840208741	27	223	0
LGG	Temozolomide	ENSG00000179115.9	FARSA	0.013280642575902174	0.09070933830594823	104	146	0
LGG	Temozolomide	ENSG00000264215.1	RP11-283C24.1	0.0005199107200260047	0.007500090619114539	24	226	0
LGG	Temozolomide	ENSG00000241765.2	RP11-159A18.1	0.0014076558983740362	0.01677060240324647	126	124	0
LGG	Temozolomide	ENSG00000124343.11	XG	0.0001679308633653043	0.0030287143776626334	231	19	0
LGG	Temozolomide	ENSG00000137571.9	SLCO5A1	3.0203191828525773e-15	1.5154645110166835e-12	28	222	0
LGG	Temozolomide	ENSG00000225075.1	RP11-426L16.3	0.0055569040958463566	0.04798776601922746	47	203	0
LGG	Temozolomide	ENSG00000272328.1	RP4-594A5.1	0.004323949208484768	0.03992736605451752	188	62	0
LGG	Temozolomide	ENSG00000019582.13	CD74	0.00965048978593112	0.07203723416974753	199	51	1
LGG	Temozolomide	ENSG00000168594.14	ADAM29	5.889422106922593e-07	2.499938318857153e-05	26	224	0
LGG	Temozolomide	ENSG00000166847.8	DCTN5	5.599876849019333e-05	0.001215542874320963	12	238	0
LGG	Temozolomide	ENSG00000223949.5	ROR1-AS1	0.0001983100603121561	0.0034679449644489965	111	139	0
LGG	Temozolomide	ENSG00000151229.11	SLC2A13	0.002122907088205436	0.023027775695980083	32	218	0
LGG	Temozolomide	ENSG00000244413.1	RP11-1057B8.1	0.005443400894685728	0.047310322188611004	151	99	0
LGG	Temozolomide	ENSG00000229876.1	CASC20	7.621245091476761e-05	0.0015774790874991532	127	123	0
LGG	Temozolomide	ENSG00000204532.5	ZSCAN5C	0.01206501278150239	0.08492597216360775	36	214	0
LGG	Temozolomide	ENSG00000178460.16	MCMDC2	1.1711267841282522e-05	0.00032950675018279953	14	236	0
LGG	Temozolomide	ENSG00000237713.1	AC006000.5	0.012129025101581372	0.08514684401804308	227	23	0
LGG	Temozolomide	ENSG00000236562.4	RP11-396M11.1	0.013900333044781922	0.09358632967033031	97	153	0
LGG	Temozolomide	ENSG00000255009.4	UBTFL1	0.0018928023867541787	0.021101510217401132	239	11	0
LGG	Temozolomide	ENSG00000105835.10	NAMPT	6.526229376042095e-05	0.0013836242637603438	215	35	4
LGG	Temozolomide	ENSG00000103995.12	CEP152	8.072934239040828e-05	0.0016567930116064022	214	36	0
LGG	Temozolomide	ENSG00000265764.2	AL121932.1	0.0010871806131948583	0.013576575513276058	230	20	0
LGG	Temozolomide	ENSG00000122176.10	FMOD	5.528636852960123e-09	4.2260597756699286e-07	205	45	1
LGG	Temozolomide	ENSG00000173432.9	SAA1	1.3957878695640552e-07	7.216241724059238e-06	214	36	0
LGG	Temozolomide	ENSG00000241282.1	RPL34P33	1.4066648703627843e-06	5.381490032393772e-05	38	212	0
LGG	Temozolomide	ENSG00000126107.13	HECTD3	0.00021817630947304132	0.0037385141085141934	211	39	0
LGG	Temozolomide	ENSG00000176208.7	ATAD5	2.0599941663945632e-05	0.0005235194265596365	207	43	0
LGG	Temozolomide	ENSG00000177738.3	CTD-2201E18.3	3.139382623591199e-10	3.520516267607128e-08	191	59	0
LGG	Temozolomide	ENSG00000095539.14	SEMA4G	3.259191163187387e-19	3.751616604519552e-16	67	183	0
LGG	Temozolomide	ENSG00000175809.4	ZNF645	3.978271545923294e-05	0.0009169470759293284	201	49	0
LGG	Temozolomide	ENSG00000240068.1	RPL21P42	0.008011914501517933	0.06304146399289562	11	239	0
LGG	Temozolomide	ENSG00000064199.5	SPA17	5.451157346627259e-09	4.1913938128674073e-07	120	130	0
LGG	Temozolomide	ENSG00000280323.1	AC053503.12	0.0018006589118897218	0.020285661437716766	186	64	0
LGG	Temozolomide	ENSG00000228968.1	AC096554.1	9.208634173842167e-05	0.001840645125953324	235	15	0
LGG	Temozolomide	ENSG00000134255.12	CEPT1	0.00043801985532641727	0.0065762392087444915	142	108	0
LGG	Temozolomide	ENSG00000236958.1	RP11-264A11.1	2.8011065365150975e-09	2.3324873727572632e-07	61	189	0
LGG	Temozolomide	ENSG00000233455.2	RP4-667H12.4	0.0026514753064987738	0.02732967844889189	234	16	0
LGG	Temozolomide	ENSG00000253676.1	TAGLN2P1	0.011901200234484183	0.08416647516751129	42	208	0
LGG	Temozolomide	ENSG00000269637.1	RPL12P41	0.0010981439135614238	0.013669865885831247	72	178	0
LGG	Temozolomide	ENSG00000249633.1	OR52V1P	0.0007206838219974944	0.009769796585215082	184	66	0
LGG	Temozolomide	ENSG00000253474.1	RP11-10H3.1	0.0001915899988329627	0.0033715187879162145	94	156	0
LGG	Temozolomide	ENSG00000260710.1	RP11-616M22.7	0.010596556092960892	0.07740153337256635	198	52	0
LGG	Temozolomide	ENSG00000184661.12	CDCA2	2.104432075625448e-09	1.8508125425562508e-07	199	51	0
LGG	Temozolomide	ENSG00000157837.14	SPPL3	1.2494633000694566e-06	4.860859361313949e-05	81	169	0
LGG	Temozolomide	ENSG00000273445.1	RP11-1399P15.1	0.00243358797658376	0.025597365750572264	203	47	0
LGG	Temozolomide	ENSG00000087253.10	LPCAT2	0.0018788307454619209	0.020991093030300657	157	93	0
LGG	Temozolomide	ENSG00000189295.12	ANKRD62P1-PARP4P3	2.489122200571025e-07	1.1765311058423697e-05	82	168	0
LGG	Temozolomide	ENSG00000265855.1	MIR4514	0.002397351799237869	0.025310266351975308	204	46	0
LGG	Temozolomide	ENSG00000233038.4	AC011899.9	0.003828659983182875	0.03625508486857686	117	133	0
LGG	Temozolomide	ENSG00000261567.1	RP11-680G10.1	9.490588033637761e-06	0.00027801882026383314	42	208	0
LGG	Temozolomide	ENSG00000105717.12	PBX4	0.0009049590303085984	0.011723121108624198	181	69	0
LGG	Temozolomide	ENSG00000135205.13	CCDC146	0.004541103275816801	0.041408471320047095	144	106	0
LGG	Temozolomide	ENSG00000172115.7	CYCS	0.0016866248755857095	0.0192506998840377	183	67	0
LGG	Temozolomide	ENSG00000131351.13	HAUS8	1.4382735733674815e-09	1.3402312581162648e-07	219	31	0
LGG	Temozolomide	ENSG00000207744.1	MIR10B	0.0016772421375201652	0.019188022664754955	119	131	0
LGG	Temozolomide	ENSG00000196466.9	ZNF799	5.362218347397876e-10	5.5519982817359104e-08	229	21	0
LGG	Temozolomide	ENSG00000075702.15	WDR62	2.3560743860659976e-08	1.5017863721085497e-06	182	68	0
LGG	Temozolomide	ENSG00000275898.1	RP11-497G19.7	0.0022469055417382736	0.02404625162346481	14	236	0
LGG	Temozolomide	ENSG00000233953.1	AC009970.1	0.001721885165778142	0.01958614059565136	196	54	0
LGG	Temozolomide	ENSG00000266196.1	RP11-675P14.1	0.00014410299038509925	0.0026577562368999197	121	129	0
LGG	Temozolomide	ENSG00000256237.1	RP11-434C1.2	0.013421350850650856	0.09133566479602201	152	98	0
LGG	Temozolomide	ENSG00000084093.14	REST	9.93429859259901e-05	0.0019498427483377505	205	45	39
LGG	Temozolomide	ENSG00000148950.8	IMMP1L	0.009275825714017425	0.06999228091813937	107	143	0
LGG	Temozolomide	ENSG00000106603.16	COA1	0.0001794271778571338	0.0031919279362702933	182	68	0
LGG	Temozolomide	ENSG00000267896.1	AC018766.4	0.0002841979338290909	0.004647597775809878	110	140	0
LGG	Temozolomide	ENSG00000134901.11	KDELC1	6.3802397345498945e-06	0.00019739402568464762	212	38	0
LGG	Temozolomide	ENSG00000251527.1	RP11-51P8.1	0.0010346282124344857	0.013040980467004337	228	22	0
LGG	Temozolomide	ENSG00000275023.3	MLLT6	0.004979000736490505	0.044438575102401116	38	212	0
LGG	Temozolomide	ENSG00000188211.7	NCR3LG1	0.0028065812804480934	0.028582141965364828	62	188	0
LGG	Temozolomide	ENSG00000269386.4	RAB11B-AS1	0.007407520305207169	0.05943175936549672	173	77	0
LGG	Temozolomide	ENSG00000100554.10	ATP6V1D	0.005546083685686947	0.04795781643984314	82	168	0
LGG	Temozolomide	ENSG00000227540.1	RP11-152N13.5	4.95389401192762e-07	2.1590261686504594e-05	50	200	0
LGG	Temozolomide	ENSG00000142188.15	TMEM50B	0.0012677767797333848	0.01536605135596949	135	115	0
LGG	Temozolomide	ENSG00000130640.12	TUBGCP2	0.003002444560257778	0.0301067570470942	168	82	0
LGG	Temozolomide	ENSG00000177707.9	PVRL3	1.4520761637511746e-14	5.982095244287339e-12	14	236	0
LGG	Temozolomide	ENSG00000005469.10	CROT	0.00018098946547846821	0.0032182574786146344	140	110	0
LGG	Temozolomide	ENSG00000171700.12	RGS19	0.00041180650283110647	0.006249271462311367	143	107	0
LGG	Temozolomide	ENSG00000246016.2	LINC01513	1.6384736899909275e-05	0.00043771293382371967	144	106	0
LGG	Temozolomide	ENSG00000173641.16	HSPB7	1.297644225207788e-08	9.020586508340533e-07	206	44	0
LGG	Temozolomide	ENSG00000245954.5	RP11-18H21.1	0.008576805719263184	0.06612892936067834	29	221	0
LGG	Temozolomide	ENSG00000134339.7	SAA2	1.1497664701832852e-07	6.0890947690883945e-06	228	22	0
LGG	Temozolomide	ENSG00000122043.9	LINC00544	0.0031155363381394153	0.03094739737709703	118	132	0
LGG	Temozolomide	ENSG00000116266.9	STXBP3	0.0005165387489150947	0.0074624499875563174	61	189	0
LGG	Temozolomide	ENSG00000087301.7	TXNDC16	2.0288598657075918e-05	0.0005179614387749381	35	215	0
LGG	Temozolomide	ENSG00000078699.20	CBFA2T2	1.6453808155572136e-05	0.00043883707424670267	220	30	0
LGG	Temozolomide	ENSG00000260196.1	RP1-239B22.5	0.0005702410375837974	0.008088990028241058	86	164	0
LGG	Temozolomide	ENSG00000226329.2	AC005682.6	3.5955298463518484e-06	0.00012078819879542685	200	50	0
LGG	Temozolomide	ENSG00000083844.9	ZNF264	7.36057415021351e-05	0.001530663073947429	136	114	0
LGG	Temozolomide	ENSG00000279690.1	AP000280.66	0.007596490108081498	0.0605127218803547	50	200	0
LGG	Temozolomide	ENSG00000244256.3	RN7SL130P	0.005038420806149595	0.04479744011430558	33	217	0
LGG	Temozolomide	ENSG00000108448.19	TRIM16L	1.8751038731349912e-13	5.3566379768528576e-11	88	162	0
LGG	Temozolomide	ENSG00000124299.12	PEPD	0.0016532218120259938	0.018974235207408013	136	114	0
LGG	Temozolomide	ENSG00000245466.1	CTD-2540L5.6	7.210461293403003e-07	3.0020832302118438e-05	10	240	0
LGG	Temozolomide	ENSG00000156804.6	FBXO32	0.006099685303026616	0.051449005108739794	78	172	0
LGG	Temozolomide	ENSG00000197746.12	PSAP	1.45943108195925e-05	0.00039747915278106585	68	182	0
LGG	Temozolomide	ENSG00000259628.1	RP11-467H10.2	0.0023554346523693877	0.024990041150392894	96	154	0
LGG	Temozolomide	ENSG00000129460.14	NGDN	0.0009502177865263039	0.012187664572661565	99	151	0
LGG	Temozolomide	ENSG00000238090.1	AC006195.2	0.006678441882327651	0.05497984433080717	152	98	0
LGG	Temozolomide	ENSG00000105072.7	C19orf44	0.0021895102445674158	0.023567343905840196	91	159	0
LGG	Temozolomide	ENSG00000128708.11	HAT1	6.234920080536186e-10	6.387855162092793e-08	206	44	0
LGG	Temozolomide	ENSG00000132517.13	SLC52A1	7.541403019509259e-06	0.00022756198147612478	234	16	0
LGG	Temozolomide	ENSG00000187741.13	FANCA	7.93835176418874e-10	7.986716529435855e-08	207	43	1
LGG	Temozolomide	ENSG00000251299.1	SLC25A15P3	0.0038850166126446796	0.03662039864380415	139	111	0
LGG	Temozolomide	ENSG00000256969.1	RP11-320N7.2	0.001802617700639501	0.02029604400170545	186	64	0
LGG	Temozolomide	ENSG00000235612.1	RP1-158P9.1	0.006342384625754213	0.05295231018995489	145	105	0
LGG	Temozolomide	ENSG00000196562.13	SULF2	0.00020351816874327483	0.0035416143041821016	23	227	0
LGG	Temozolomide	ENSG00000105486.12	LIG1	2.0461202612372554e-05	0.000520669757243449	219	31	2
LGG	Temozolomide	ENSG00000101574.13	METTL4	0.011552126454819464	0.0825631068411741	169	81	0
LGG	Temozolomide	ENSG00000169155.8	ZBTB43	0.008637304194854435	0.06642200756104076	53	197	0
LGG	Temozolomide	ENSG00000214089.3	RP11-256K7.1	0.010113768885610075	0.07472471550149612	27	223	0
LGG	Temozolomide	ENSG00000178882.12	FAM101A	2.6126180523439226e-07	1.2245512899950192e-05	50	200	0
LGG	Temozolomide	ENSG00000148737.14	TCF7L2	0.00040930153299632637	0.006216078423312854	104	146	0
LGG	Temozolomide	ENSG00000162614.17	NEXN	4.699835791416054e-06	0.00015201444080053728	197	53	0
LGG	Temozolomide	ENSG00000139645.9	ANKRD52	0.007059729775612971	0.05723982685480938	149	101	0
LGG	Temozolomide	ENSG00000135083.13	CCNJL	8.37307482481485e-10	8.275177510575221e-08	188	62	0
LGG	Temozolomide	ENSG00000225542.1	ZNF385D-AS1	0.0005219956082733061	0.007519312000932534	198	52	0
LGG	Temozolomide	ENSG00000225233.1	RP11-554K11.2	0.003102521654625813	0.030849438515520945	198	52	0
LGG	Temozolomide	ENSG00000202231.1	SNORA9	0.006177942591633983	0.05197466449027927	225	25	0
LGG	Temozolomide	ENSG00000234455.1	AC067960.1	5.16789069560679e-06	0.0001644355594747666	170	80	0
LGG	Temozolomide	ENSG00000198885.8	ITPRIPL1	2.362339024683602e-05	0.0005870149994224897	94	156	0
LGG	Temozolomide	ENSG00000215893.3	RP4-635E8.1	0.012032819626223202	0.0848120567745097	187	63	0
LGG	Temozolomide	ENSG00000274583.1	FAM74A4	0.0016677494370497751	0.019101758770212772	232	18	0
LGG	Temozolomide	ENSG00000197576.12	HOXA4	1.6408860939490336e-05	0.0004380583837577308	86	164	0
LGG	Temozolomide	ENSG00000275550.1	RP4-744I24.4	0.00017012268827243236	0.00305978476604696	165	85	0
LGG	Temozolomide	ENSG00000115616.2	SLC9A2	6.834137052826725e-06	0.00020994318825469352	73	177	0
LGG	Temozolomide	ENSG00000032219.17	ARID4A	0.0013281250911041569	0.01597611258409848	36	214	0
LGG	Temozolomide	ENSG00000046651.13	OFD1	0.0011385594345973667	0.014100219619960191	196	54	0
LGG	Temozolomide	ENSG00000261221.3	ZNF865	0.00011028257649384875	0.0021199062849900584	163	87	0
LGG	Temozolomide	ENSG00000255394.4	C8orf49	0.0014375573855579947	0.017043830172245755	184	66	0
LGG	Temozolomide	ENSG00000110917.6	MLEC	6.930006306700982e-05	0.001452703036022262	228	22	0
LGG	Temozolomide	ENSG00000178297.11	TMPRSS9	0.0023877931392765157	0.025222958189437247	149	101	0
LGG	Temozolomide	ENSG00000226479.3	TMEM185B	9.845538431367684e-06	0.00028639579301240525	231	19	0
LGG	Temozolomide	ENSG00000165995.17	CACNB2	0.013991670388240555	0.09401554349449931	12	238	0
LGG	Temozolomide	ENSG00000143032.7	BARHL2	0.002465813806662071	0.02585766771566021	122	128	0
LGG	Temozolomide	ENSG00000028839.8	TBPL1	5.659108526848146e-11	8.357755864726637e-09	73	177	0
LGG	Temozolomide	ENSG00000147465.10	STAR	2.9644531538712777e-08	1.8503955834618852e-06	53	197	4
LGG	Temozolomide	ENSG00000207947.2	MIR152	4.345725496089822e-05	0.0009871077117844884	183	67	0
LGG	Temozolomide	ENSG00000229782.1	AC118754.4	0.0023740329219085724	0.02511149363911778	20	230	0
LGG	Temozolomide	ENSG00000179943.7	FIZ1	0.0001150813193514351	0.0022002626260171545	154	96	0
LGG	Temozolomide	ENSG00000108262.14	GIT1	0.002326462411898252	0.024755508269293607	20	230	0
LGG	Temozolomide	ENSG00000183765.19	CHEK2	0.008234622465611872	0.0642757118940271	238	12	7
LGG	Temozolomide	ENSG00000161202.16	DVL3	0.004708276958753491	0.042565912528236396	113	137	0
LGG	Temozolomide	ENSG00000252854.1	RN7SKP5	0.0005245066911138506	0.0075524718065205195	137	113	0
LGG	Temozolomide	ENSG00000168310.9	IRF2	0.005419625226003624	0.04713508277113418	165	85	0
LGG	Temozolomide	ENSG00000158683.6	PKD1L1	1.757211340594201e-05	0.0004593986655767217	181	69	0
LGG	Temozolomide	ENSG00000254972.1	RP11-167J8.3	0.012487742976368621	0.08682408897959473	116	134	0
LGG	Temozolomide	ENSG00000259910.1	RP11-616M22.2	0.010551307665069494	0.07719477346114058	90	160	0
LGG	Temozolomide	ENSG00000100360.13	IFT27	1.0538037309220268e-05	0.0003021444440812847	37	213	0
LGG	Temozolomide	ENSG00000224048.4	AC104777.4	0.0022961649878107003	0.024499729860400048	181	69	0
LGG	Temozolomide	ENSG00000257319.1	RP11-478B9.1	0.013824810863019735	0.09325433001482307	26	224	0
LGG	Temozolomide	ENSG00000124749.15	COL21A1	0.00028784238233414293	0.00468800970345874	148	102	0
LGG	Temozolomide	ENSG00000164794.7	KCNV1	0.004073421389388556	0.03807535058908524	13	237	0
LGG	Temozolomide	ENSG00000182095.13	TNRC18	0.0066094561129861505	0.05456112294746656	199	51	0
LGG	Temozolomide	ENSG00000243150.4	RP11-538P18.2	0.004961974677811716	0.044316933584097926	206	44	0
LGG	Temozolomide	ENSG00000258826.4	RP11-300J18.1	0.0020368942726327827	0.02231716084775781	201	49	0
LGG	Temozolomide	ENSG00000230403.1	LINC01066	0.0024988066310913312	0.026118292883706276	150	100	0
LGG	Temozolomide	ENSG00000154265.14	ABCA5	4.1430664415942945e-07	1.84258171959859e-05	196	54	0
LGG	Temozolomide	ENSG00000087245.11	MMP2	7.345890995197196e-12	1.3434398872851994e-09	224	26	18
LGG	Temozolomide	ENSG00000273244.1	KB-7G2.8	0.0008828604866386257	0.011498339722321428	206	44	0
LGG	Temozolomide	ENSG00000239374.1	RP11-407P2.1	0.00010042490814231224	0.001967131946929767	16	234	0
LGG	Temozolomide	ENSG00000110367.10	DDX6	4.7795029846346745e-06	0.0001542089103954223	46	204	1
LGG	Temozolomide	ENSG00000250103.2	RP11-380D23.2	0.0006791534952156021	0.009297539215332318	236	14	0
LGG	Temozolomide	ENSG00000154920.13	EME1	2.8633365659362522e-05	0.0006883439998835816	124	126	0
LGG	Temozolomide	ENSG00000105221.15	AKT2	2.5031849656780274e-07	1.181750904725464e-05	223	27	4
LGG	Temozolomide	ENSG00000169184.5	MN1	2.5579288024466176e-08	1.619897403581768e-06	15	235	1
LGG	Temozolomide	ENSG00000165490.11	DDIAS	2.481349931824118e-13	6.936613734414322e-11	183	67	0
LGG	Temozolomide	ENSG00000149131.14	SERPING1	1.906250655065267e-09	1.7072066793430055e-07	217	33	0
LGG	Temozolomide	ENSG00000014914.18	MTMR11	1.463909601813264e-05	0.00039814475389969226	188	62	0
LGG	Temozolomide	ENSG00000269575.1	RP11-157B13.3	0.003965773253818795	0.03723811608318286	181	69	0
LGG	Temozolomide	ENSG00000157782.8	CABP1	0.0001292612956198059	0.0024309943905201077	12	238	0
LGG	Temozolomide	ENSG00000212380.1	SNORD115-45	0.014427183318660141	0.09613283506863902	80	170	0
LGG	Temozolomide	ENSG00000135446.15	CDK4	0.011146336661368076	0.08048601068560192	185	65	13
LGG	Temozolomide	ENSG00000255165.1	CTD-2609K8.3	0.0006060679296604974	0.008489132126126972	147	103	0
LGG	Temozolomide	ENSG00000080986.11	NDC80	2.673987749683936e-09	2.250577603427531e-07	193	57	0
LGG	Temozolomide	ENSG00000249958.1	CCT7P2	0.003185750629649316	0.031471536021077114	16	234	0
LGG	Temozolomide	ENSG00000162430.15	SEPN1	0.005505617941469821	0.047693270450678546	87	163	0
LGG	Temozolomide	ENSG00000164647.7	STEAP1	8.683490631117672e-05	0.0017572170260085436	206	44	0
LGG	Temozolomide	ENSG00000236104.2	ZBTB22	7.112738920520626e-06	0.00021612675709038487	13	237	0
LGG	Temozolomide	ENSG00000162344.3	FGF19	0.003881591372711291	0.03661456774013058	196	54	0
LGG	Temozolomide	ENSG00000005893.14	LAMP2	0.014950978711458845	0.09872388288010205	99	151	2
LGG	Temozolomide	ENSG00000119630.12	PGF	3.8137521574532524e-05	0.0008826659857258897	117	133	1
LGG	Temozolomide	ENSG00000183674.10	LINC00518	0.011123183662271297	0.08037814604695565	131	119	0
LGG	Temozolomide	ENSG00000280171.1	CTD-2542C24.14	8.746696395098748e-06	0.0002589405876058848	42	208	0
LGG	Temozolomide	ENSG00000153044.8	CENPH	2.1619250153772867e-07	1.0460686157066171e-05	194	56	0
LGG	Temozolomide	ENSG00000207073.1	Y_RNA	0.00634285791375191	0.05295231018995489	200	50	0
LGG	Temozolomide	ENSG00000226091.6	LINC00937	6.2718103858777876e-06	0.00019419291382286312	26	224	0
LGG	Temozolomide	ENSG00000142409.5	ZNF787	0.004216049687671858	0.03910963181474603	227	23	0
LGG	Temozolomide	ENSG00000243038.1	RP11-58E21.1	0.012439901421994814	0.08662996831896994	207	43	0
LGG	Temozolomide	ENSG00000256394.2	ASIC5	0.010987656851407361	0.07969309232645105	131	119	0
LGG	Temozolomide	ENSG00000254675.1	RP11-7I15.4	6.90595530926668e-07	2.8875894544740393e-05	154	96	0
LGG	Temozolomide	ENSG00000254661.2	RP11-222N13.1	6.870641309258594e-06	0.00021073376874643695	236	14	0
LGG	Temozolomide	ENSG00000223705.8	NSUN5P1	0.005354263726406769	0.04676407486283903	119	131	0
LGG	Temozolomide	ENSG00000132383.10	RPA1	0.002483351911568157	0.025993833581985277	93	157	1
LGG	Temozolomide	ENSG00000163600.11	ICOS	4.3724146051607436e-08	2.604614770200548e-06	208	42	0
LGG	Temozolomide	ENSG00000273472.1	RP11-102N12.3	0.005934941947937528	0.05048376940152815	122	128	0
LGG	Temozolomide	ENSG00000109881.15	CCDC34	2.614366151855478e-06	9.193032172971055e-05	200	50	0
LGG	Temozolomide	ENSG00000178814.14	OPLAH	1.0642978081227774e-13	3.2797971115355226e-11	203	47	0
LGG	Temozolomide	ENSG00000268324.2	LRRC2-AS1	0.0024271294026092173	0.02554196381551948	163	87	0
LGG	Temozolomide	ENSG00000100099.19	HPS4	0.0012110678693532636	0.014816368616092115	98	152	0
LGG	Temozolomide	ENSG00000207719.1	MIR623	0.01507695016330411	0.09930437538559962	176	74	0
LGG	Temozolomide	ENSG00000037757.12	MRI1	0.007917259066357594	0.06248392177455881	177	73	0
LGG	Temozolomide	ENSG00000211787.1	TRAV8-3	0.014223669140789335	0.09510878851239915	74	176	0
LGG	Temozolomide	ENSG00000177613.8	CSTF2T	8.494684893349442e-14	2.7028982330977e-11	22	228	0
LGG	Temozolomide	ENSG00000259065.1	RP5-1021I20.1	6.4437314814516406e-15	2.8335766178603693e-12	52	198	0
LGG	Temozolomide	ENSG00000115267.5	IFIH1	4.3649474057745176e-09	3.437242386716243e-07	214	36	0
LGG	Temozolomide	ENSG00000244461.1	RP11-354H21.1	0.00023658393846957444	0.003994471785972275	228	22	0
LGG	Temozolomide	ENSG00000171435.12	KSR2	2.2269048768131647e-08	1.4240911137881835e-06	20	230	0
LGG	Temozolomide	ENSG00000211795.3	TRAV8-6	0.0032778896200355836	0.03217906747106548	170	80	0
LGG	Temozolomide	ENSG00000204219.8	TCEA3	5.552330192900908e-09	4.235897597652297e-07	230	20	0
LGG	Temozolomide	ENSG00000250451.4	HOXC-AS1	2.5563426996878335e-09	2.1796859311041992e-07	161	89	0
LGG	Temozolomide	ENSG00000232927.1	USP12PY	0.00028548250982599976	0.0046612135949353995	228	22	0
LGG	Temozolomide	ENSG00000253719.3	ATXN7L3B	4.704678782430029e-07	2.071170005713881e-05	48	202	0
LGG	Temozolomide	ENSG00000200814.1	RNU6-595P	0.010055228783585259	0.07441972180468537	124	126	0
LGG	Temozolomide	ENSG00000231514.1	FAM58CP	0.003438822846790037	0.03340412255021635	226	24	0
LGG	Temozolomide	ENSG00000255518.1	RP11-148O21.4	0.00016230486810150815	0.0029380784564702707	107	143	0
LGG	Temozolomide	ENSG00000002549.11	LAP3	2.5053280856636137e-05	0.0006162855140705019	171	79	0
LGG	Temozolomide	ENSG00000145423.4	SFRP2	1.7649833101772366e-13	5.079128809588714e-11	56	194	0
LGG	Temozolomide	ENSG00000144043.10	TEX261	1.7386537116777736e-08	1.1533167849819157e-06	154	96	0
LGG	Temozolomide	ENSG00000184895.7	SRY	0.0030213544523097287	0.03023440276145381	172	78	8
LGG	Temozolomide	ENSG00000183172.8	SMDT1	3.56282128088419e-07	1.613867320254219e-05	96	154	0
LGG	Temozolomide	ENSG00000140740.9	UQCRC2	7.514379338402775e-05	0.0015592453170074347	181	69	1
LGG	Temozolomide	ENSG00000064763.9	FAR2	0.011776434569513926	0.08363170381910118	167	83	0
LGG	Temozolomide	ENSG00000129646.12	QRICH2	0.0030868720215975103	0.030732869577527796	85	165	0
LGG	Temozolomide	ENSG00000177679.15	SRRM3	2.008181283754422e-06	7.352122628839739e-05	16	234	0
LGG	Temozolomide	ENSG00000135074.14	ADAM19	8.32152471320162e-10	8.245050954444855e-08	196	54	0
LGG	Temozolomide	ENSG00000053254.14	FOXN3	0.0009318569894078423	0.012000686737234197	82	168	0
LGG	Temozolomide	ENSG00000184502.3	GAST	8.000706562343096e-06	0.00023939117181224904	10	240	4
LGG	Temozolomide	ENSG00000104626.13	ERI1	9.708942418064526e-11	1.328597480474795e-08	194	56	0
LGG	Temozolomide	ENSG00000181135.14	ZNF707	0.01116188332520793	0.08053883254031394	140	110	0
LGG	Temozolomide	ENSG00000140030.5	GPR65	1.7069682227472366e-05	0.00044999316197483506	141	109	0
LGG	Temozolomide	ENSG00000221838.8	AP4M1	0.00010702919064450135	0.002065315799379388	160	90	0
LGG	Temozolomide	ENSG00000177337.6	DLGAP1-AS1	0.013670500849149402	0.0925173307697432	209	41	0
LGG	Temozolomide	ENSG00000075239.12	ACAT1	0.0024643421704457383	0.025850163367658767	141	109	0
LGG	Temozolomide	ENSG00000179988.12	PSTK	1.5579645660753365e-07	7.92900640084401e-06	47	203	0
LGG	Temozolomide	ENSG00000162735.17	PEX19	5.692517811414753e-06	0.0001778037267241334	67	183	0
LGG	Temozolomide	ENSG00000197857.12	ZNF44	8.221314894209858e-05	0.0016819529587804036	165	85	0
LGG	Temozolomide	ENSG00000255318.1	RP11-655M14.13	4.27601455886041e-06	0.00014027693360445923	20	230	0
LGG	Temozolomide	ENSG00000109016.16	DHRS7B	0.00040640750231640653	0.006186530695510386	204	46	0
LGG	Temozolomide	ENSG00000180917.15	CMTR2	0.0027014384254291264	0.027723545869736438	156	94	0
LGG	Temozolomide	ENSG00000178685.12	PARP10	1.286508303583693e-09	1.2074358627663068e-07	215	35	0
LGG	Temozolomide	ENSG00000197619.12	ZNF615	0.0057288574739994685	0.049159089103574374	60	190	0
LGG	Temozolomide	ENSG00000123374.9	CDK2	0.007825283991169983	0.06192036788564893	238	12	9
LGG	Temozolomide	ENSG00000264901.1	MIR3616	0.0005143229114298332	0.007433181604368309	202	48	0
LGG	Temozolomide	ENSG00000183654.8	11-Mar	0.0014934952686959386	0.017505517918823883	18	232	0
LGG	Temozolomide	ENSG00000010539.10	ZNF200	3.2496092265434024e-13	8.422513662200605e-11	209	41	0
LGG	Temozolomide	ENSG00000265486.2	RN7SL518P	0.012768471460126784	0.0881961997061387	239	11	0
LGG	Temozolomide	ENSG00000182504.9	CEP97	0.001550484228921305	0.018027718736569553	11	239	0
LGG	Temozolomide	ENSG00000138346.13	DNA2	0.005728300200965893	0.049159089103574374	214	36	0
LGG	Temozolomide	ENSG00000179299.15	NSUN7	1.7926001433215334e-25	1.169283196819581e-21	192	58	0
LGG	Temozolomide	ENSG00000029153.13	ARNTL2	7.984508964260756e-09	5.829185423344561e-07	217	33	0
LGG	Temozolomide	ENSG00000107611.13	CUBN	1.705135833004875e-09	1.559203296642799e-07	212	38	0
LGG	Temozolomide	ENSG00000277930.1	RP11-122L9.1	6.0826790008342015e-06	0.00018908483562799695	92	158	0
LGG	Temozolomide	ENSG00000164631.17	ZNF12	1.6504189567345225e-07	8.323768905891624e-06	177	73	0
LGG	Temozolomide	ENSG00000113456.17	RAD1	0.014118319234297278	0.09466312487111402	233	17	0
LGG	Temozolomide	ENSG00000260476.1	RP11-254F7.1	9.207891570443092e-05	0.001840645125953324	230	20	0
LGG	Temozolomide	ENSG00000264616.1	MIR4755	0.0011974584888466424	0.014677989215017465	219	31	0
LGG	Temozolomide	ENSG00000100450.11	GZMH	5.3726819908079975e-09	4.1473501987032075e-07	232	18	0
LGG	Temozolomide	ENSG00000121417.12	ZNF211	0.00047544901540930455	0.007000620058718567	40	210	0
LGG	Temozolomide	ENSG00000176619.9	LMNB2	4.393303278606169e-08	2.6130807053922442e-06	213	37	0
LGG	Temozolomide	ENSG00000149527.16	PLCH2	0.005453369228849275	0.04738604593206462	49	201	0
LGG	Temozolomide	ENSG00000138175.8	ARL3	3.482053382876361e-05	0.0008140807840240869	12	238	0
LGG	Temozolomide	ENSG00000249363.1	CTB-78O21.1	0.00027893985719896857	0.0045792236540251816	148	102	0
LGG	Temozolomide	ENSG00000099364.15	FBXL19	0.0015973117060634138	0.018441037933608916	60	190	0
LGG	Temozolomide	ENSG00000164879.6	CA3	0.0012229891954573054	0.014934205348709066	86	164	2
LGG	Temozolomide	ENSG00000269177.1	L34079.3	0.00038436487078444856	0.005915753953354812	126	124	0
LGG	Temozolomide	ENSG00000279190.1	RP11-534P6.1	0.003041987701719249	0.03039030203072309	191	59	0
LGG	Temozolomide	ENSG00000255478.1	RP11-867O8.5	0.012099830655548559	0.08503341216846902	156	94	0
LGG	Temozolomide	ENSG00000185561.9	TLCD2	1.5338011580941977e-06	5.8167030934430826e-05	230	20	0
LGG	Temozolomide	ENSG00000199179.2	MIRLET7I	0.00515329455732445	0.04549616266411166	114	136	0
LGG	Temozolomide	ENSG00000280373.1	RP11-417J1.8	0.012123995913909825	0.08513326610926371	230	20	0
LGG	Temozolomide	ENSG00000237624.1	OXCT2P1	0.0007620035501316444	0.010230714559691994	10	240	0
LGG	Temozolomide	ENSG00000142621.18	FHAD1	5.214071193278273e-05	0.0011444930134118438	182	68	0
LGG	Temozolomide	ENSG00000196787.3	HIST1H2AG	0.00960805887638459	0.07178896530069946	189	61	0
LGG	Temozolomide	ENSG00000277030.1	MIR8071-2	0.013195707129292217	0.09030256861673534	153	97	0
LGG	Temozolomide	ENSG00000136997.13	MYC	0.00011713534449422878	0.0022329887859087343	158	92	36
LGG	Temozolomide	ENSG00000179051.12	RCC2	0.0001228302647286272	0.002323445176744457	223	27	0
LGG	Temozolomide	ENSG00000261680.1	RP11-146F11.3	0.010332375221860212	0.07588256127940385	203	47	0
LGG	Temozolomide	ENSG00000182400.13	TRAPPC6B	5.721605214937764e-05	0.0012385313235454606	77	173	0
LGG	Temozolomide	ENSG00000220522.2	RP1-177A13.1	0.0008870779030304386	0.011537908903589989	70	180	0
LGG	Temozolomide	ENSG00000181192.10	DHTKD1	1.0203715844049305e-06	4.03376592917735e-05	71	179	0
LGG	Temozolomide	ENSG00000167286.8	CD3D	0.0001429969608814545	0.002641091108078096	240	10	0
LGG	Temozolomide	ENSG00000252898.1	RNU6-1096P	0.0015616477787408001	0.018135967096907624	230	20	0
LGG	Temozolomide	ENSG00000180855.14	ZNF443	2.9013210490871317e-07	1.3390212487986212e-05	166	84	0
LGG	Temozolomide	ENSG00000186684.11	CYP27C1	3.3324266924814273e-07	1.5218341127613257e-05	21	229	0
LGG	Temozolomide	ENSG00000131378.12	RFTN1	0.00716792315351341	0.0578653070253825	142	108	0
LGG	Temozolomide	ENSG00000268746.1	CTD-2571L23.8	0.005972132785879538	0.05074271432623569	96	154	0
LGG	Temozolomide	ENSG00000253508.1	RP1-170O19.14	0.009142360003580683	0.0693016741158507	139	111	0
LGG	Temozolomide	ENSG00000233154.4	RP4-655J12.4	0.0017643331369409142	0.019974170084019832	76	174	0
LGG	Temozolomide	ENSG00000136875.11	PRPF4	0.01136814951288025	0.08153111003950785	233	17	0
LGG	Temozolomide	ENSG00000075391.15	RASAL2	0.004490596148239339	0.041062724638701635	68	182	0
LGG	Temozolomide	ENSG00000279542.1	RP11-963H4.6	0.008628999186446183	0.06638748597600634	66	184	0
LGG	Temozolomide	ENSG00000251301.5	RP11-81H14.2	0.00022849693289441703	0.003876326165014651	237	13	0
LGG	Temozolomide	ENSG00000252461.1	SNORA43	0.009988390493442929	0.07402303327814351	123	127	0
LGG	Temozolomide	ENSG00000229962.1	AP000221.1	0.0017225106057331115	0.01958614059565136	66	184	0
LGG	Temozolomide	ENSG00000254685.5	FPGT	4.202360915987454e-09	3.348129707097565e-07	186	64	0
LGG	Temozolomide	ENSG00000229065.1	RP11-80I15.4	0.0007585740347229199	0.010198664375455486	109	141	0
LGG	Temozolomide	ENSG00000133067.16	LGR6	4.689112422618028e-10	5.027884736547994e-08	181	69	0
LGG	Temozolomide	ENSG00000134815.17	DHX34	0.00022779795497732423	0.0038678215027971967	229	21	0
LGG	Temozolomide	ENSG00000039123.14	SKIV2L2	0.0038806266040349725	0.036614292044869025	152	98	0
LGG	Temozolomide	ENSG00000164463.11	CREBRF	0.008628189705150505	0.06638748597600634	64	186	1
LGG	Temozolomide	ENSG00000164465.17	DCBLD1	0.0013525652592067062	0.01619313140090941	164	86	0
LGG	Temozolomide	ENSG00000224763.1	FDPSP8	0.001896847254952362	0.021138072613061103	111	139	0
LGG	Temozolomide	ENSG00000203747.8	FCGR3A	0.015157702015674469	0.0996685120610638	98	152	0
LGG	Temozolomide	ENSG00000197763.11	TXNRD3	0.008951397130625696	0.06816309939286042	117	133	0
LGG	Temozolomide	ENSG00000206337.9	HCP5	0.0002749427250301795	0.004524993031751949	231	19	0
LGG	Temozolomide	ENSG00000156873.14	PHKG2	0.009705899852038936	0.07232669507030615	227	23	0
LGG	Temozolomide	ENSG00000255227.1	RP11-460B17.2	0.0029523606434836637	0.029679139173005506	219	31	0
LGG	Temozolomide	ENSG00000233090.1	AC015922.7	0.0009732166350561655	0.012425303596201727	104	146	0
LGG	Temozolomide	ENSG00000270189.1	RP11-258C19.7	0.0016653046542335096	0.019085624293267125	40	210	0
LGG	Temozolomide	ENSG00000152348.14	ATG10	0.0006873314436535174	0.009368397637793196	230	20	0
LGG	Temozolomide	ENSG00000151233.9	GXYLT1	0.0026853557172210997	0.02760619036114583	222	28	0
LGG	Temozolomide	ENSG00000169218.12	RSPO1	0.009479333438136051	0.07116947386652367	23	227	1
LGG	Temozolomide	ENSG00000257649.1	METTL7AP1	0.0004650159499897978	0.006872858472337884	220	30	0
LGG	Temozolomide	ENSG00000213860.4	RPL21P75	0.011495161987634195	0.08226113635217398	228	22	0
LGG	Temozolomide	ENSG00000184164.13	CRELD2	0.00246232628054761	0.025837272126912347	219	31	0
LGG	Temozolomide	ENSG00000100078.3	PLA2G3	0.005766026064280673	0.04935804069942098	109	141	0
LGG	Temozolomide	ENSG00000188906.12	LRRK2	0.0020586051355543722	0.022511212402959335	121	129	0
LGG	Temozolomide	ENSG00000224054.1	RP4-551E13.2	0.0025880986258523388	0.0268176902091562	212	38	0
LGG	Temozolomide	ENSG00000161888.10	SPC24	4.798204019155661e-06	0.00015468476993220356	180	70	0
LGG	Temozolomide	ENSG00000111275.11	ALDH2	0.0006475712775058643	0.00893877740636005	14	236	0
LGG	Temozolomide	ENSG00000245479.2	LINC01585	0.003950851420421828	0.03710690473747277	109	141	0
LGG	Temozolomide	ENSG00000173040.11	EVC2	1.0035772282477884e-19	1.4027500707833464e-16	192	58	0
LGG	Temozolomide	ENSG00000184162.13	NR2C2AP	0.004800580011827899	0.04317102479846243	210	40	0
LGG	Temozolomide	ENSG00000264029.1	CTD-2008P7.5	0.014097058943974852	0.09455297273184984	124	126	0
LGG	Temozolomide	ENSG00000169239.11	CA5B	0.002776715210049964	0.02836656308424052	155	95	0
LGG	Temozolomide	ENSG00000135775.12	COG2	0.005741302928442885	0.04921098832905589	109	141	0
LGG	Temozolomide	ENSG00000271166.1	RP11-409O11.3	0.007582545273620156	0.060439526349016705	238	12	0
LGG	Temozolomide	ENSG00000140367.10	UBE2Q2	0.0007560316792753507	0.010174969680811349	128	122	0
LGG	Temozolomide	ENSG00000279586.1	AP000711.1	0.0034788488734905374	0.03371760979737473	80	170	0
LGG	Temozolomide	ENSG00000080511.3	RDH8	0.013427694555012028	0.09134706792968986	144	106	0
LGG	Temozolomide	ENSG00000235706.6	DICER1-AS1	1.2829886266164963e-12	2.911212383935052e-10	10	240	0
LGG	Temozolomide	ENSG00000100580.7	TMED8	4.544195353121888e-08	2.6946389929565357e-06	50	200	0
LGG	Temozolomide	ENSG00000239665.7	RP11-295P9.3	4.268622915248048e-06	0.0001401519253641467	17	233	0
[truncated: 7,217 more rows]
