# Supplementary material for: Identifying gene expression patterns associated with drug-specific survival in cancer patients
Source: Sci Rep. 2021 Mar 2;11:5004. doi: 10.1038/s41598-021-84211-y (PMC7925648; doi:10.1038/s41598-021-84211-y)
Supplement: Supplementary file 3 — Supplementary Information 3. [file 41598_2021_84211_MOESM3_ESM.csv]

Cancer	Drug	Cluster	Gene ID	Gene name
Brain Lower Grade Glioma	Bevacizumab	A	ENSG00000125843.9	AP5S1
Brain Lower Grade Glioma	Bevacizumab	A	ENSG00000095794.18	CREM
Brain Lower Grade Glioma	Bevacizumab	A	ENSG00000168743.11	NPNT
Brain Lower Grade Glioma	Bevacizumab	A	ENSG00000157399.13	ARSE
Brain Lower Grade Glioma	Bevacizumab	A	ENSG00000269640.4	CTD-2521M24.9
Brain Lower Grade Glioma	Bevacizumab	A	ENSG00000105991.7	HOXA1
Brain Lower Grade Glioma	Bevacizumab	A	ENSG00000115457.8	IGFBP2
Brain Lower Grade Glioma	Bevacizumab	A	ENSG00000172007.5	RAB33B
Brain Lower Grade Glioma	Bevacizumab	A	ENSG00000181481.12	RNF135
Brain Lower Grade Glioma	Bevacizumab	A	ENSG00000115112.7	TFCP2L1
Brain Lower Grade Glioma	Bevacizumab	A	ENSG00000131848.8	ZSCAN5A
Brain Lower Grade Glioma	Bevacizumab	A	ENSG00000149292.15	TTC12
Brain Lower Grade Glioma	Bevacizumab	A	ENSG00000150456.9	N6AMT2
Brain Lower Grade Glioma	Bevacizumab	A	ENSG00000049323.14	LTBP1
Brain Lower Grade Glioma	Bevacizumab	A	ENSG00000161057.9	PSMC2
Brain Lower Grade Glioma	Bevacizumab	A	ENSG00000177738.3	CTD-2201E18.3
Brain Lower Grade Glioma	Bevacizumab	A	ENSG00000173641.16	HSPB7
Brain Lower Grade Glioma	Bevacizumab	A	ENSG00000135083.13	CCNJL
Brain Lower Grade Glioma	Bevacizumab	A	ENSG00000144043.10	TEX261
Brain Lower Grade Glioma	Bevacizumab	A	ENSG00000135074.14	ADAM19
Brain Lower Grade Glioma	Bevacizumab	A	ENSG00000179299.15	NSUN7
Brain Lower Grade Glioma	Bevacizumab	A	ENSG00000133067.16	LGR6
Brain Lower Grade Glioma	Bevacizumab	A	ENSG00000173040.11	EVC2
Brain Lower Grade Glioma	Bevacizumab	A	ENSG00000080511.3	RDH8
Brain Lower Grade Glioma	Bevacizumab	A	ENSG00000138434.15	SSFA2
Brain Lower Grade Glioma	Bevacizumab	A	ENSG00000241399.5	CD302
Brain Lower Grade Glioma	Bevacizumab	A	ENSG00000135926.11	TMBIM1
Brain Lower Grade Glioma	Bevacizumab	A	ENSG00000076555.14	ACACB
Brain Lower Grade Glioma	Bevacizumab	A	ENSG00000144681.9	STAC
Brain Lower Grade Glioma	Bevacizumab	A	ENSG00000259711.1	CTD-3032H12.2
Brain Lower Grade Glioma	Bevacizumab	A	ENSG00000125430.7	HS3ST3B1
Brain Lower Grade Glioma	Bevacizumab	A	ENSG00000097033.13	SH3GLB1
Brain Lower Grade Glioma	Bevacizumab	A	ENSG00000121310.15	ECHDC2
Brain Lower Grade Glioma	Bevacizumab	A	ENSG00000129187.13	DCTD
Brain Lower Grade Glioma	Bevacizumab	A	ENSG00000233429.8	HOTAIRM1
Brain Lower Grade Glioma	Bevacizumab	A	ENSG00000272655.1	POLR2J4
Brain Lower Grade Glioma	Bevacizumab	A	ENSG00000101104.11	PABPC1L
Brain Lower Grade Glioma	Bevacizumab	A	ENSG00000125434.9	SLC25A35
Brain Lower Grade Glioma	Bevacizumab	A	ENSG00000167107.11	ACSF2
Brain Lower Grade Glioma	Bevacizumab	A	ENSG00000078319.8	PMS2P1
Brain Lower Grade Glioma	Bevacizumab	A	ENSG00000137198.8	GMPR
Brain Lower Grade Glioma	Bevacizumab	A	ENSG00000245694.7	CRNDE
Brain Lower Grade Glioma	Bevacizumab	A	ENSG00000105948.12	TTC26
Brain Lower Grade Glioma	Bevacizumab	A	ENSG00000128833.11	MYO5C
Brain Lower Grade Glioma	Bevacizumab	A	ENSG00000158156.7	XKR8
Brain Lower Grade Glioma	Bevacizumab	A	ENSG00000223509.7	RP11-632K20.7
Brain Lower Grade Glioma	Bevacizumab	A	ENSG00000008282.6	SYPL1
Brain Lower Grade Glioma	Bevacizumab	A	ENSG00000134627.10	PIWIL4
Brain Lower Grade Glioma	Bevacizumab	A	ENSG00000119943.9	PYROXD2
Brain Lower Grade Glioma	Bevacizumab	A	ENSG00000246366.5	RP11-382J12.1
Brain Lower Grade Glioma	Bevacizumab	A	ENSG00000186088.14	GSAP
Brain Lower Grade Glioma	Bevacizumab	A	ENSG00000169515.5	CCDC8
Brain Lower Grade Glioma	Bevacizumab	A	ENSG00000164294.12	GPX8
Brain Lower Grade Glioma	Bevacizumab	A	ENSG00000164828.16	SUN1
Brain Lower Grade Glioma	Bevacizumab	A	ENSG00000251526.1	RP11-381N20.1
Brain Lower Grade Glioma	Bevacizumab	A	ENSG00000104518.9	GSDMD
Brain Lower Grade Glioma	Bevacizumab	A	ENSG00000115523.15	GNLY
Brain Lower Grade Glioma	Bevacizumab	A	ENSG00000123610.4	TNFAIP6
Brain Lower Grade Glioma	Bevacizumab	A	ENSG00000143633.11	C1orf131
Brain Lower Grade Glioma	Bevacizumab	A	ENSG00000108523.14	RNF167
Brain Lower Grade Glioma	Bevacizumab	A	ENSG00000136383.6	ALPK3
Brain Lower Grade Glioma	Bevacizumab	A	ENSG00000249249.1	AC010226.4
Brain Lower Grade Glioma	Bevacizumab	A	ENSG00000130813.16	C19orf66
Brain Lower Grade Glioma	Bevacizumab	A	ENSG00000247809.6	NR2F2-AS1
Brain Lower Grade Glioma	Bevacizumab	A	ENSG00000089060.10	SLC8B1
Brain Lower Grade Glioma	Bevacizumab	A	ENSG00000146842.15	TMEM209
Brain Lower Grade Glioma	Bevacizumab	A	ENSG00000106538.8	RARRES2
Brain Lower Grade Glioma	Bevacizumab	A	ENSG00000136560.12	TANK
Brain Lower Grade Glioma	Bevacizumab	A	ENSG00000010704.17	HFE
Brain Lower Grade Glioma	Bevacizumab	A	ENSG00000165891.14	E2F7
Brain Lower Grade Glioma	Bevacizumab	A	ENSG00000151876.11	FBXO4
Brain Lower Grade Glioma	Bevacizumab	A	ENSG00000243532.3	RN7SL19P
Brain Lower Grade Glioma	Bevacizumab	A	ENSG00000213977.6	TAX1BP3
Brain Lower Grade Glioma	Bevacizumab	A	ENSG00000128791.10	TWSG1
Brain Lower Grade Glioma	Bevacizumab	A	ENSG00000104324.14	CPQ
Brain Lower Grade Glioma	Bevacizumab	A	ENSG00000165118.13	C9orf64
Brain Lower Grade Glioma	Bevacizumab	A	ENSG00000124145.6	SDC4
Brain Lower Grade Glioma	Bevacizumab	A	ENSG00000169084.11	DHRSX
Brain Lower Grade Glioma	Bevacizumab	A	ENSG00000187824.7	TMEM220
Brain Lower Grade Glioma	Bevacizumab	A	ENSG00000157578.12	LCA5L
Brain Lower Grade Glioma	Bevacizumab	A	ENSG00000197496.5	SLC2A10
Brain Lower Grade Glioma	Bevacizumab	A	ENSG00000168938.5	PPIC
Brain Lower Grade Glioma	Bevacizumab	A	ENSG00000254369.5	HOXA-AS3
Brain Lower Grade Glioma	Bevacizumab	A	ENSG00000110455.12	ACCS
Brain Lower Grade Glioma	Bevacizumab	A	ENSG00000229320.3	KRT8P12
Brain Lower Grade Glioma	Bevacizumab	A	ENSG00000122783.15	C7orf49
Brain Lower Grade Glioma	Bevacizumab	A	ENSG00000216895.7	AC009403.2
Brain Lower Grade Glioma	Bevacizumab	A	ENSG00000106609.15	TMEM248
Brain Lower Grade Glioma	Bevacizumab	A	ENSG00000142961.13	MOB3C
Brain Lower Grade Glioma	Bevacizumab	A	ENSG00000232818.2	RPS2P32
Brain Lower Grade Glioma	Bevacizumab	A	ENSG00000175514.2	GPR152
Brain Lower Grade Glioma	Bevacizumab	A	ENSG00000180867.10	PDIA3P1
Brain Lower Grade Glioma	Bevacizumab	A	ENSG00000168779.18	SHOX2
Brain Lower Grade Glioma	Bevacizumab	A	ENSG00000177721.4	ANXA2R
Brain Lower Grade Glioma	Bevacizumab	A	ENSG00000185483.10	ROR1
Brain Lower Grade Glioma	Bevacizumab	A	ENSG00000135437.8	RDH5
Brain Lower Grade Glioma	Bevacizumab	A	ENSG00000135929.7	CYP27A1
Brain Lower Grade Glioma	Bevacizumab	A	ENSG00000236717.2	RP11-100G15.10
Brain Lower Grade Glioma	Bevacizumab	A	ENSG00000156535.12	CD109
Brain Lower Grade Glioma	Bevacizumab	A	ENSG00000215845.9	TSTD1
Brain Lower Grade Glioma	Bevacizumab	A	ENSG00000130812.9	ANGPTL6
Brain Lower Grade Glioma	Bevacizumab	A	ENSG00000138376.9	BARD1
Brain Lower Grade Glioma	Bevacizumab	A	ENSG00000234484.1	RP1-55C23.7
Brain Lower Grade Glioma	Bevacizumab	A	ENSG00000088035.14	ALG6
Brain Lower Grade Glioma	Bevacizumab	A	ENSG00000198774.4	RASSF9
Brain Lower Grade Glioma	Bevacizumab	A	ENSG00000150281.6	CTF1
Brain Lower Grade Glioma	Bevacizumab	A	ENSG00000182963.8	GJC1
Brain Lower Grade Glioma	Bevacizumab	A	ENSG00000124575.6	HIST1H1D
Brain Lower Grade Glioma	Bevacizumab	A	ENSG00000143995.18	MEIS1
Brain Lower Grade Glioma	Bevacizumab	A	ENSG00000165807.6	PPP1R36
Brain Lower Grade Glioma	Bevacizumab	A	ENSG00000104611.10	SH2D4A
Brain Lower Grade Glioma	Bevacizumab	A	ENSG00000254535.3	PABPC4L
Brain Lower Grade Glioma	Bevacizumab	A	ENSG00000176826.14	FKBP9P1
Brain Lower Grade Glioma	Bevacizumab	A	ENSG00000167315.16	ACAA2
Brain Lower Grade Glioma	Bevacizumab	A	ENSG00000187650.3	VMAC
Brain Lower Grade Glioma	Bevacizumab	A	ENSG00000164403.13	SHROOM1
Brain Lower Grade Glioma	Bevacizumab	A	ENSG00000238105.6	GOLGA2P5
Brain Lower Grade Glioma	Bevacizumab	A	ENSG00000240401.7	AC012358.8
Brain Lower Grade Glioma	Bevacizumab	A	ENSG00000109113.16	RAB34
Brain Lower Grade Glioma	Bevacizumab	A	ENSG00000164920.8	OSR2
Brain Lower Grade Glioma	Bevacizumab	A	ENSG00000198874.11	TYW1
Brain Lower Grade Glioma	Bevacizumab	A	ENSG00000172638.11	EFEMP2
Brain Lower Grade Glioma	Bevacizumab	A	ENSG00000146700.8	SSC4D
Brain Lower Grade Glioma	Bevacizumab	A	ENSG00000114115.8	RBP1
Brain Lower Grade Glioma	Bevacizumab	A	ENSG00000273258.1	RP11-394I13.3
Brain Lower Grade Glioma	Bevacizumab	A	ENSG00000230148.7	HOXB-AS1
Brain Lower Grade Glioma	Bevacizumab	A	ENSG00000103472.8	RRN3P2
Brain Lower Grade Glioma	Bevacizumab	A	ENSG00000173226.15	IQCB1
Brain Lower Grade Glioma	Bevacizumab	B	ENSG00000198105.10	ZNF248
Brain Lower Grade Glioma	Bevacizumab	B	ENSG00000253300.1	RP11-108E14.1
Brain Lower Grade Glioma	Bevacizumab	B	ENSG00000236744.2	RP11-168O22.1
Brain Lower Grade Glioma	Bevacizumab	B	ENSG00000100354.19	TNRC6B
Brain Lower Grade Glioma	Bevacizumab	B	ENSG00000245750.6	RP11-279F6.1
Brain Lower Grade Glioma	Bevacizumab	B	ENSG00000205795.4	CYS1
Brain Lower Grade Glioma	Bevacizumab	B	ENSG00000198642.6	KLHL9
Brain Lower Grade Glioma	Bevacizumab	B	ENSG00000254635.4	WAC-AS1
Brain Lower Grade Glioma	Bevacizumab	B	ENSG00000259017.1	RP11-561B11.6
Brain Lower Grade Glioma	Bevacizumab	B	ENSG00000096717.10	SIRT1
Brain Lower Grade Glioma	Bevacizumab	B	ENSG00000114739.12	ACVR2B
Brain Lower Grade Glioma	Bevacizumab	B	ENSG00000255184.1	RP11-313I2.7
Brain Lower Grade Glioma	Bevacizumab	B	ENSG00000164975.14	SNAPC3
Brain Lower Grade Glioma	Bevacizumab	B	ENSG00000100104.11	SRRD
Brain Lower Grade Glioma	Bevacizumab	B	ENSG00000260702.2	LA16c-349E11.1
Brain Lower Grade Glioma	Bevacizumab	B	ENSG00000184708.16	EIF4ENIF1
Brain Lower Grade Glioma	Bevacizumab	B	ENSG00000196557.9	CACNA1H
Brain Lower Grade Glioma	Bevacizumab	B	ENSG00000100888.11	CHD8
Brain Lower Grade Glioma	Bevacizumab	B	ENSG00000139977.12	NAA30
Brain Lower Grade Glioma	Bevacizumab	B	ENSG00000277385.1	Metazoa_SRP
Brain Lower Grade Glioma	Bevacizumab	B	ENSG00000166135.12	HIF1AN
Brain Lower Grade Glioma	Bevacizumab	B	ENSG00000261167.1	RP11-517B11.7
Brain Lower Grade Glioma	Bevacizumab	B	ENSG00000095539.14	SEMA4G
Brain Lower Grade Glioma	Bevacizumab	B	ENSG00000265126.1	CTB-187M2.2
Brain Lower Grade Glioma	Bevacizumab	B	ENSG00000236958.1	RP11-264A11.1
Brain Lower Grade Glioma	Bevacizumab	B	ENSG00000178882.12	FAM101A
Brain Lower Grade Glioma	Bevacizumab	B	ENSG00000028839.8	TBPL1
Brain Lower Grade Glioma	Bevacizumab	B	ENSG00000100360.13	IFT27
Brain Lower Grade Glioma	Bevacizumab	B	ENSG00000251072.2	RP11-434D11.4
Brain Lower Grade Glioma	Bevacizumab	B	ENSG00000145423.4	SFRP2
Brain Lower Grade Glioma	Bevacizumab	B	ENSG00000183172.8	SMDT1
Brain Lower Grade Glioma	Bevacizumab	B	ENSG00000179988.12	PSTK
Brain Lower Grade Glioma	Bevacizumab	B	ENSG00000277930.1	RP11-122L9.1
Brain Lower Grade Glioma	Bevacizumab	B	ENSG00000075391.15	RASAL2
Brain Lower Grade Glioma	Bevacizumab	B	ENSG00000104723.19	TUSC3
Brain Lower Grade Glioma	Bevacizumab	B	ENSG00000137460.7	FHDC1
Brain Lower Grade Glioma	Bevacizumab	B	ENSG00000227098.1	AC073636.1
Brain Lower Grade Glioma	Bevacizumab	B	ENSG00000224747.1	AP001065.7
Brain Lower Grade Glioma	Bevacizumab	B	ENSG00000118058.19	KMT2A
Brain Lower Grade Glioma	Bevacizumab	B	ENSG00000107560.9	RAB11FIP2
Brain Lower Grade Glioma	Bevacizumab	B	ENSG00000197134.10	ZNF257
Brain Lower Grade Glioma	Bevacizumab	B	ENSG00000180011.6	ZADH2
Brain Lower Grade Glioma	Bevacizumab	B	ENSG00000147364.15	FBXO25
Brain Lower Grade Glioma	Bevacizumab	B	ENSG00000151338.17	MIPOL1
Brain Lower Grade Glioma	Bevacizumab	B	ENSG00000164615.4	CAMLG
Brain Lower Grade Glioma	Bevacizumab	B	ENSG00000233420.1	AC002127.4
Brain Lower Grade Glioma	Bevacizumab	B	ENSG00000253966.1	CTC-455F18.3
Brain Lower Grade Glioma	Bevacizumab	B	ENSG00000273585.1	RP11-14C10.5
Brain Lower Grade Glioma	Bevacizumab	B	ENSG00000070761.6	CFAP20
Brain Lower Grade Glioma	Bevacizumab	B	ENSG00000255107.1	RP11-159H10.1
Brain Lower Grade Glioma	Bevacizumab	B	ENSG00000074527.10	NTN4
Brain Lower Grade Glioma	Bevacizumab	B	ENSG00000239608.1	RUVBL1-AS1
Brain Lower Grade Glioma	Bevacizumab	B	ENSG00000124493.12	GRM4
Brain Lower Grade Glioma	Bevacizumab	B	ENSG00000141279.14	NPEPPS
Brain Lower Grade Glioma	Bevacizumab	B	ENSG00000204764.11	RANBP17
Brain Lower Grade Glioma	Bevacizumab	B	ENSG00000148672.8	GLUD1
Brain Lower Grade Glioma	Bevacizumab	B	ENSG00000155330.8	C16orf87
Brain Lower Grade Glioma	Bevacizumab	B	ENSG00000104388.13	RAB2A
Brain Lower Grade Glioma	Bevacizumab	B	ENSG00000038295.6	TLL1
Brain Lower Grade Glioma	Bevacizumab	B	ENSG00000152465.16	NMT2
Brain Lower Grade Glioma	Bevacizumab	B	ENSG00000230500.1	MKX-AS1
Brain Lower Grade Glioma	Bevacizumab	B	ENSG00000129472.11	RAB2B
Brain Lower Grade Glioma	Bevacizumab	B	ENSG00000100422.12	CERK
Brain Lower Grade Glioma	Bevacizumab	B	ENSG00000130700.6	GATA5
Brain Lower Grade Glioma	Bevacizumab	B	ENSG00000120910.13	PPP3CC
Brain Lower Grade Glioma	Bevacizumab	B	ENSG00000148690.11	FRA10AC1
Brain Lower Grade Glioma	Bevacizumab	B	ENSG00000228304.1	OR4K6P
Brain Lower Grade Glioma	Bevacizumab	B	ENSG00000147548.15	WHSC1L1
Brain Lower Grade Glioma	Bevacizumab	B	ENSG00000229590.3	MSX2P1
Brain Lower Grade Glioma	Bevacizumab	B	ENSG00000214049.6	UCA1
Brain Lower Grade Glioma	Bevacizumab	B	ENSG00000189060.5	H1F0
Brain Lower Grade Glioma	Bevacizumab	B	ENSG00000198408.12	MGEA5
Brain Lower Grade Glioma	Bevacizumab	B	ENSG00000185252.16	ZNF74
Brain Lower Grade Glioma	Bevacizumab	B	ENSG00000007402.10	CACNA2D2
Brain Lower Grade Glioma	Bevacizumab	B	ENSG00000149823.6	VPS51
Brain Lower Grade Glioma	Bevacizumab	B	ENSG00000226695.1	ANKRD20A10P
Brain Lower Grade Glioma	Bevacizumab	B	ENSG00000175931.11	UBE2O
Brain Lower Grade Glioma	Bevacizumab	B	ENSG00000251155.2	RP11-384K6.4
Brain Lower Grade Glioma	Bevacizumab	B	ENSG00000188070.9	C11orf95
Brain Lower Grade Glioma	Bevacizumab	B	ENSG00000101665.7	SMAD7
Brain Lower Grade Glioma	Bevacizumab	B	ENSG00000196372.11	ASB13
Brain Lower Grade Glioma	Bevacizumab	B	ENSG00000165516.9	KLHDC2
Brain Lower Grade Glioma	Bevacizumab	B	ENSG00000107643.14	MAPK8
Brain Lower Grade Glioma	Bevacizumab	B	ENSG00000182606.13	TRAK1
Brain Lower Grade Glioma	Bevacizumab	B	ENSG00000276054.1	RP11-378E13.3
Brain Lower Grade Glioma	Bevacizumab	B	ENSG00000277952.1	RP11-90D4.4
Brain Lower Grade Glioma	Bevacizumab	B	ENSG00000108100.16	CCNY
Brain Lower Grade Glioma	Bevacizumab	B	ENSG00000227726.1	AP001271.3
Brain Lower Grade Glioma	Bevacizumab	B	ENSG00000100150.15	DEPDC5
Brain Lower Grade Glioma	Bevacizumab	B	ENSG00000099284.12	H2AFY2
Brain Lower Grade Glioma	Bevacizumab	B	ENSG00000188107.12	EYS
Brain Lower Grade Glioma	Bevacizumab	B	ENSG00000237316.1	RP1-288L1.4
Brain Lower Grade Glioma	Bevacizumab	B	ENSG00000141404.14	GNAL
Brain Lower Grade Glioma	Bevacizumab	B	ENSG00000136504.10	KAT7
Brain Lower Grade Glioma	Bevacizumab	B	ENSG00000099246.15	RAB18
Brain Lower Grade Glioma	Bevacizumab	B	ENSG00000160803.7	UBQLN4
Brain Lower Grade Glioma	Bevacizumab	B	ENSG00000041353.8	RAB27B
Brain Lower Grade Glioma	Bevacizumab	B	ENSG00000223508.5	RPL23AP53
Brain Lower Grade Glioma	Bevacizumab	B	ENSG00000198153.8	ZNF849P
Brain Lower Grade Glioma	Bevacizumab	B	ENSG00000095787.20	WAC
Brain Lower Grade Glioma	Bevacizumab	B	ENSG00000267799.1	MAN1A2P1
Brain Lower Grade Glioma	Bevacizumab	B	ENSG00000227248.1	FAM155A-IT1
Brain Lower Grade Glioma	Bevacizumab	B	ENSG00000107862.4	GBF1
Brain Lower Grade Glioma	Bevacizumab	B	ENSG00000143322.18	ABL2
Brain Lower Grade Glioma	Bevacizumab	B	ENSG00000239883.7	PARPG1
Brain Lower Grade Glioma	Bevacizumab	B	ENSG00000134461.14	ANKRD16
Brain Lower Grade Glioma	Bevacizumab	B	ENSG00000005810.16	MYCBP2
Brain Lower Grade Glioma	Bevacizumab	B	ENSG00000254060.1	RP11-172E10.1
Brain Lower Grade Glioma	Bevacizumab	B	ENSG00000160963.12	COL26A1
Brain Lower Grade Glioma	Bevacizumab	B	ENSG00000165669.12	FAM204A
Brain Lower Grade Glioma	Bevacizumab	B	ENSG00000183496.5	MEX3B
Brain Lower Grade Glioma	Bevacizumab	B	ENSG00000213923.9	CSNK1E
Brain Lower Grade Glioma	Bevacizumab	B	ENSG00000124496.11	TRERF1
Brain Lower Grade Glioma	Bevacizumab	B	ENSG00000111249.12	CUX2
Brain Lower Grade Glioma	Bevacizumab	B	ENSG00000169740.12	ZNF32
Brain Lower Grade Glioma	Bevacizumab	B	ENSG00000251518.1	CTD-2130F23.2
Brain Lower Grade Glioma	Bevacizumab	B	ENSG00000278540.3	ACACA
Brain Lower Grade Glioma	Bevacizumab	B	ENSG00000198060.8	MARCH5
Brain Lower Grade Glioma	Bevacizumab	B	ENSG00000019995.6	ZRANB1
Brain Lower Grade Glioma	Bevacizumab	B	ENSG00000185875.11	THNSL1
Brain Lower Grade Glioma	Bevacizumab	B	ENSG00000218537.1	MIF-AS1
Brain Lower Grade Glioma	Bevacizumab	B	ENSG00000182890.4	GLUD2
Brain Lower Grade Glioma	Bevacizumab	B	ENSG00000100335.11	MIEF1
Brain Lower Grade Glioma	Bevacizumab	B	ENSG00000262296.1	RP11-55L4.1
Brain Lower Grade Glioma	Bevacizumab	B	ENSG00000129152.3	MYOD1
Brain Lower Grade Glioma	Bevacizumab	B	ENSG00000266174.1	MIR4666A
Brain Lower Grade Glioma	Bevacizumab	B	ENSG00000095574.10	IKZF5
Brain Lower Grade Glioma	Bevacizumab	B	ENSG00000143179.11	UCK2
Brain Lower Grade Glioma	Bevacizumab	B	ENSG00000165731.16	RET
Brain Lower Grade Glioma	Bevacizumab	B	ENSG00000136754.15	ABI1
Brain Lower Grade Glioma	Bevacizumab	B	ENSG00000099290.14	FAM21A
Brain Lower Grade Glioma	Bevacizumab	B	ENSG00000107815.6	C10orf2
Brain Lower Grade Glioma	Bevacizumab	B	ENSG00000107758.14	PPP3CB
Brain Lower Grade Glioma	Bevacizumab	B	ENSG00000006016.9	CRLF1
Brain Lower Grade Glioma	Bevacizumab	B	ENSG00000107890.15	ANKRD26
Brain Lower Grade Glioma	Bevacizumab	B	ENSG00000182150.14	ERCC6L2
Brain Lower Grade Glioma	Bevacizumab	B	ENSG00000070367.14	EXOC5
Brain Lower Grade Glioma	Bevacizumab	B	ENSG00000234161.1	PABPC5-AS1
Brain Lower Grade Glioma	Bevacizumab	B	ENSG00000279024.1	RP11-1193F23.1
Brain Lower Grade Glioma	Bevacizumab	B	ENSG00000110987.7	BCL7A
Brain Lower Grade Glioma	Bevacizumab	B	ENSG00000053770.10	AP5M1
Brain Lower Grade Glioma	Bevacizumab	B	ENSG00000138107.10	ACTR1A
Brain Lower Grade Glioma	Bevacizumab	B	ENSG00000213222.3	AC093724.2
Brain Lower Grade Glioma	Bevacizumab	B	ENSG00000166167.16	BTRC
Brain Lower Grade Glioma	Bevacizumab	B	ENSG00000272988.1	RP11-150D20.5
Brain Lower Grade Glioma	Bevacizumab	B	ENSG00000057935.12	MTA3
Brain Lower Grade Glioma	Bevacizumab	B	ENSG00000107669.16	ATE1
Brain Lower Grade Glioma	Bevacizumab	B	ENSG00000148842.16	CNNM2
Brain Lower Grade Glioma	Bevacizumab	B	ENSG00000138138.12	ATAD1
Brain Lower Grade Glioma	Bevacizumab	B	ENSG00000227586.5	RP11-162A23.5
Brain Lower Grade Glioma	Bevacizumab	B	ENSG00000107745.15	MICU1
Brain Lower Grade Glioma	Bevacizumab	B	ENSG00000148481.12	FAM188A
Brain Lower Grade Glioma	Bevacizumab	B	ENSG00000265179.5	RP11-672L10.2
Brain Lower Grade Glioma	Bevacizumab	B	ENSG00000104164.9	BLOC1S6
Brain Lower Grade Glioma	Bevacizumab	B	ENSG00000281809.1	LINC01394
Brain Lower Grade Glioma	Bevacizumab	B	ENSG00000254774.1	RP11-148O21.3
Brain Lower Grade Glioma	Bevacizumab	B	ENSG00000171206.12	TRIM8
Brain Lower Grade Glioma	Bevacizumab	B	ENSG00000273604.1	C17orf96
Brain Lower Grade Glioma	Bevacizumab	B	ENSG00000218536.1	AP002530.2
Brain Lower Grade Glioma	Bevacizumab	B	ENSG00000078304.18	PPP2R5C
Brain Lower Grade Glioma	Bevacizumab	B	ENSG00000232190.2	RP11-134D3.1
Brain Lower Grade Glioma	Bevacizumab	B	ENSG00000257935.2	LHX5-AS1
Brain Lower Grade Glioma	Bevacizumab	B	ENSG00000176927.13	EFCAB5
Brain Lower Grade Glioma	Bevacizumab	B	ENSG00000166275.14	C10orf32
Brain Lower Grade Glioma	Bevacizumab	B	ENSG00000047056.13	WDR37
Brain Lower Grade Glioma	Bevacizumab	B	ENSG00000198911.10	SREBF2
Brain Lower Grade Glioma	Bevacizumab	B	ENSG00000164989.14	CCDC171
Brain Lower Grade Glioma	Bevacizumab	B	ENSG00000250448.1	RP11-19O2.2
Brain Lower Grade Glioma	Bevacizumab	B	ENSG00000107874.9	CUEDC2
Brain Lower Grade Glioma	Bevacizumab	B	ENSG00000273820.1	USP27X
Brain Lower Grade Glioma	Bevacizumab	B	ENSG00000165417.10	GTF2A1
Brain Lower Grade Glioma	Bevacizumab	B	ENSG00000232142.1	RP11-367H5.8
Brain Lower Grade Glioma	Bevacizumab	B	ENSG00000214289.2	RPL39P5
Brain Lower Grade Glioma	Bevacizumab	B	ENSG00000065970.7	FOXJ2
Brain Lower Grade Glioma	Bevacizumab	B	ENSG00000111731.11	C2CD5
Brain Lower Grade Glioma	Temozolomide	A	ENSG00000138658.14	ZGRF1
Brain Lower Grade Glioma	Temozolomide	A	ENSG00000161996.16	WDR90
Brain Lower Grade Glioma	Temozolomide	A	ENSG00000249115.7	HAUS5
Brain Lower Grade Glioma	Temozolomide	A	ENSG00000105397.12	TYK2
Brain Lower Grade Glioma	Temozolomide	A	ENSG00000215187.8	FAM166B
Brain Lower Grade Glioma	Temozolomide	A	ENSG00000167302.8	ENTHD2
Brain Lower Grade Glioma	Temozolomide	A	ENSG00000127957.15	PMS2P3
Brain Lower Grade Glioma	Temozolomide	A	ENSG00000237491.7	RP11-206L10.9
Brain Lower Grade Glioma	Temozolomide	A	ENSG00000160072.18	ATAD3B
Brain Lower Grade Glioma	Temozolomide	A	ENSG00000142396.9	ERVK3-1
Brain Lower Grade Glioma	Temozolomide	A	ENSG00000122566.19	HNRNPA2B1
Brain Lower Grade Glioma	Temozolomide	A	ENSG00000259910.1	RP11-616M22.2
Brain Lower Grade Glioma	Temozolomide	A	ENSG00000129646.12	QRICH2
Brain Lower Grade Glioma	Temozolomide	A	ENSG00000229065.1	RP11-80I15.4
Brain Lower Grade Glioma	Temozolomide	A	ENSG00000236200.4	KDM4A-AS1
Brain Lower Grade Glioma	Temozolomide	A	ENSG00000132780.15	NASP
Brain Lower Grade Glioma	Temozolomide	A	ENSG00000234290.2	AC116366.6
Brain Lower Grade Glioma	Temozolomide	A	ENSG00000134253.8	TRIM45
Brain Lower Grade Glioma	Temozolomide	A	ENSG00000273373.1	RP5-1074L1.4
Brain Lower Grade Glioma	Temozolomide	A	ENSG00000105618.12	PRPF31
Brain Lower Grade Glioma	Temozolomide	A	ENSG00000268230.4	CTD-2619J13.8
Brain Lower Grade Glioma	Temozolomide	A	ENSG00000127054.17	CPSF3L
Brain Lower Grade Glioma	Temozolomide	A	ENSG00000267523.1	CTD-2537I9.12
Brain Lower Grade Glioma	Temozolomide	A	ENSG00000171790.14	SLFNL1
Brain Lower Grade Glioma	Temozolomide	A	ENSG00000077454.14	LRCH4
Brain Lower Grade Glioma	Temozolomide	A	ENSG00000280287.1	RP13-554M15.7
Brain Lower Grade Glioma	Temozolomide	A	ENSG00000169045.16	HNRNPH1
Brain Lower Grade Glioma	Temozolomide	A	ENSG00000116754.12	SRSF11
Brain Lower Grade Glioma	Temozolomide	A	ENSG00000122435.8	TRMT13
Brain Lower Grade Glioma	Temozolomide	A	ENSG00000186866.15	POFUT2
Brain Lower Grade Glioma	Temozolomide	A	ENSG00000077616.9	NAALAD2
Brain Lower Grade Glioma	Temozolomide	A	ENSG00000178971.12	CTC1
Brain Lower Grade Glioma	Temozolomide	A	ENSG00000203724.9	C1orf53
Brain Lower Grade Glioma	Temozolomide	A	ENSG00000106462.9	EZH2
Brain Lower Grade Glioma	Temozolomide	A	ENSG00000127415.11	IDUA
Brain Lower Grade Glioma	Temozolomide	A	ENSG00000273142.1	RP11-458F8.4
Brain Lower Grade Glioma	Temozolomide	A	ENSG00000254349.4	FLJ39080
Brain Lower Grade Glioma	Temozolomide	A	ENSG00000127586.15	CHTF18
Brain Lower Grade Glioma	Temozolomide	A	ENSG00000134262.11	AP4B1
Brain Lower Grade Glioma	Temozolomide	A	ENSG00000179406.6	LINC00174
Brain Lower Grade Glioma	Temozolomide	A	ENSG00000116213.14	WRAP73
Brain Lower Grade Glioma	Temozolomide	A	ENSG00000222009.7	BTBD19
Brain Lower Grade Glioma	Temozolomide	A	ENSG00000167615.15	LENG8
Brain Lower Grade Glioma	Temozolomide	A	ENSG00000129437.8	KLK14
Brain Lower Grade Glioma	Temozolomide	A	ENSG00000160051.10	IQCC
Brain Lower Grade Glioma	Temozolomide	A	ENSG00000176155.17	CCDC57
Brain Lower Grade Glioma	Temozolomide	A	ENSG00000072609.16	CHFR
Brain Lower Grade Glioma	Temozolomide	A	ENSG00000198920.8	KIAA0753
Brain Lower Grade Glioma	Temozolomide	A	ENSG00000204410.13	MSH5
Brain Lower Grade Glioma	Temozolomide	A	ENSG00000106344.7	RBM28
Brain Lower Grade Glioma	Temozolomide	A	ENSG00000108474.15	PIGL
Brain Lower Grade Glioma	Temozolomide	A	ENSG00000109083.12	IFT20
Brain Lower Grade Glioma	Temozolomide	A	ENSG00000116863.10	ADPRHL2
Brain Lower Grade Glioma	Temozolomide	A	ENSG00000133247.12	SUV420H2
Brain Lower Grade Glioma	Temozolomide	A	ENSG00000248592.6	TMEM110-MUSTN1
Brain Lower Grade Glioma	Temozolomide	A	ENSG00000169598.14	DFFB
Brain Lower Grade Glioma	Temozolomide	A	ENSG00000055955.14	ITIH4
Brain Lower Grade Glioma	Temozolomide	A	ENSG00000226763.4	SRRM5
Brain Lower Grade Glioma	Temozolomide	A	ENSG00000221978.10	CCNL2
Brain Lower Grade Glioma	Temozolomide	A	ENSG00000266714.5	MYO15B
Brain Lower Grade Glioma	Temozolomide	A	ENSG00000228242.5	AC093495.4
Brain Lower Grade Glioma	Temozolomide	A	ENSG00000259605.3	AC074212.5
Brain Lower Grade Glioma	Temozolomide	A	ENSG00000131591.16	C1orf159
Brain Lower Grade Glioma	Temozolomide	A	ENSG00000262712.1	RP11-295D4.1
Brain Lower Grade Glioma	Temozolomide	A	ENSG00000141499.15	WRAP53
Brain Lower Grade Glioma	Temozolomide	A	ENSG00000244513.5	CTD-2013N24.2
Brain Lower Grade Glioma	Temozolomide	A	ENSG00000272153.1	RP1-286D6.5
Brain Lower Grade Glioma	Temozolomide	A	ENSG00000175544.12	CABP4
Brain Lower Grade Glioma	Temozolomide	A	ENSG00000197785.12	ATAD3A
Brain Lower Grade Glioma	Temozolomide	A	ENSG00000110274.13	CEP164
Brain Lower Grade Glioma	Temozolomide	A	ENSG00000242294.5	STAG3L5P
Brain Lower Grade Glioma	Temozolomide	A	ENSG00000142046.13	TMEM91
Brain Lower Grade Glioma	Temozolomide	B	ENSG00000213753.9	CENPBD1P1
Brain Lower Grade Glioma	Temozolomide	B	ENSG00000204519.9	ZNF551
Brain Lower Grade Glioma	Temozolomide	B	ENSG00000174197.15	MGA
Brain Lower Grade Glioma	Temozolomide	B	ENSG00000121766.13	ZCCHC17
Brain Lower Grade Glioma	Temozolomide	B	ENSG00000197782.13	ZNF780A
Brain Lower Grade Glioma	Temozolomide	B	ENSG00000162601.8	MYSM1
Brain Lower Grade Glioma	Temozolomide	B	ENSG00000256683.5	ZNF350
Brain Lower Grade Glioma	Temozolomide	B	ENSG00000162694.12	EXTL2
Brain Lower Grade Glioma	Temozolomide	B	ENSG00000155366.15	RHOC
Brain Lower Grade Glioma	Temozolomide	B	ENSG00000123815.10	ADCK4
Brain Lower Grade Glioma	Temozolomide	B	ENSG00000249288.1	SLC25A15P5
Brain Lower Grade Glioma	Temozolomide	B	ENSG00000162692.9	VCAM1
Brain Lower Grade Glioma	Temozolomide	B	ENSG00000167378.7	IRGQ
Brain Lower Grade Glioma	Temozolomide	B	ENSG00000116205.9	TCEANC2
Brain Lower Grade Glioma	Temozolomide	B	ENSG00000188786.9	MTF1
Brain Lower Grade Glioma	Temozolomide	B	ENSG00000116641.14	DOCK7
Brain Lower Grade Glioma	Temozolomide	B	ENSG00000075151.18	EIF4G3
Brain Lower Grade Glioma	Temozolomide	B	ENSG00000116922.13	C1orf109
Brain Lower Grade Glioma	Temozolomide	B	ENSG00000226690.5	AC005281.1
Brain Lower Grade Glioma	Temozolomide	B	ENSG00000250742.1	RP11-834C11.4
Brain Lower Grade Glioma	Temozolomide	B	ENSG00000163867.15	ZMYM6
Brain Lower Grade Glioma	Temozolomide	B	ENSG00000142396.9	ERVK3-1
Brain Lower Grade Glioma	Temozolomide	B	ENSG00000134744.12	ZCCHC11
Brain Lower Grade Glioma	Temozolomide	B	ENSG00000105483.15	CARD8
Brain Lower Grade Glioma	Temozolomide	B	ENSG00000134255.12	CEPT1
Brain Lower Grade Glioma	Temozolomide	B	ENSG00000189295.12	ANKRD62P1-PARP4P3
Brain Lower Grade Glioma	Temozolomide	B	ENSG00000135205.13	CCDC146
Brain Lower Grade Glioma	Temozolomide	B	ENSG00000116266.9	STXBP3
Brain Lower Grade Glioma	Temozolomide	B	ENSG00000083844.9	ZNF264
Brain Lower Grade Glioma	Temozolomide	B	ENSG00000105072.7	C19orf44
Brain Lower Grade Glioma	Temozolomide	B	ENSG00000162430.15	SEPN1
Brain Lower Grade Glioma	Temozolomide	B	ENSG00000005893.14	LAMP2
Brain Lower Grade Glioma	Temozolomide	B	ENSG00000197619.12	ZNF615
Brain Lower Grade Glioma	Temozolomide	B	ENSG00000269177.1	L34079.3
Brain Lower Grade Glioma	Temozolomide	B	ENSG00000179029.13	TMEM107
Brain Lower Grade Glioma	Temozolomide	B	ENSG00000079432.6	CIC
Brain Lower Grade Glioma	Temozolomide	B	ENSG00000122484.8	RPAP2
Brain Lower Grade Glioma	Temozolomide	B	ENSG00000270231.3	NBPF8P
Brain Lower Grade Glioma	Temozolomide	B	ENSG00000198483.11	ANKRD35
Brain Lower Grade Glioma	Temozolomide	B	ENSG00000104312.7	RIPK2
Brain Lower Grade Glioma	Temozolomide	B	ENSG00000171989.5	LDHAL6B
Brain Lower Grade Glioma	Temozolomide	B	ENSG00000153936.15	HS2ST1
Brain Lower Grade Glioma	Temozolomide	B	ENSG00000241399.5	CD302
Brain Lower Grade Glioma	Temozolomide	B	ENSG00000188283.10	ZNF383
Brain Lower Grade Glioma	Temozolomide	B	ENSG00000198198.12	SZT2
Brain Lower Grade Glioma	Temozolomide	B	ENSG00000259271.1	ANKRD62P1
Brain Lower Grade Glioma	Temozolomide	B	ENSG00000126698.9	DNAJC8
Brain Lower Grade Glioma	Temozolomide	B	ENSG00000265883.1	RP11-169I9.2
Brain Lower Grade Glioma	Temozolomide	B	ENSG00000198482.9	ZNF808
Brain Lower Grade Glioma	Temozolomide	B	ENSG00000131196.16	NFATC1
Brain Lower Grade Glioma	Temozolomide	B	ENSG00000169504.13	CLIC4
Brain Lower Grade Glioma	Temozolomide	B	ENSG00000117054.12	ACADM
Brain Lower Grade Glioma	Temozolomide	B	ENSG00000097033.13	SH3GLB1
Brain Lower Grade Glioma	Temozolomide	B	ENSG00000154059.8	IMPACT
Brain Lower Grade Glioma	Temozolomide	B	ENSG00000243725.5	TTC4
Brain Lower Grade Glioma	Temozolomide	B	ENSG00000233527.7	ZNF529-AS1
Brain Lower Grade Glioma	Temozolomide	B	ENSG00000100181.20	TPTEP1
Brain Lower Grade Glioma	Temozolomide	B	ENSG00000066557.5	LRRC40
Brain Lower Grade Glioma	Temozolomide	B	ENSG00000077454.14	LRCH4
Brain Lower Grade Glioma	Temozolomide	B	ENSG00000174151.13	CYB561D1
Brain Lower Grade Glioma	Temozolomide	B	ENSG00000136720.6	HS6ST1
Brain Lower Grade Glioma	Temozolomide	B	ENSG00000162814.9	SPATA17
Brain Lower Grade Glioma	Temozolomide	B	ENSG00000126070.17	AGO3
Brain Lower Grade Glioma	Temozolomide	B	ENSG00000116754.12	SRSF11
Brain Lower Grade Glioma	Temozolomide	B	ENSG00000122435.8	TRMT13
Brain Lower Grade Glioma	Temozolomide	B	ENSG00000117528.10	ABCD3
Brain Lower Grade Glioma	Temozolomide	B	ENSG00000166263.12	STXBP4
Brain Lower Grade Glioma	Temozolomide	B	ENSG00000271044.1	RP11-255M6.1
Brain Lower Grade Glioma	Temozolomide	B	ENSG00000174574.14	AKIRIN1
Brain Lower Grade Glioma	Temozolomide	B	ENSG00000215717.5	TMEM167B
Brain Lower Grade Glioma	Temozolomide	B	ENSG00000166398.11	KIAA0355
Brain Lower Grade Glioma	Temozolomide	B	ENSG00000265415.1	CTD-2510F5.4
Brain Lower Grade Glioma	Temozolomide	B	ENSG00000117640.16	MTFR1L
Brain Lower Grade Glioma	Temozolomide	B	ENSG00000131941.6	RHPN2
Brain Lower Grade Glioma	Temozolomide	B	ENSG00000162384.12	C1orf123
Brain Lower Grade Glioma	Temozolomide	B	ENSG00000248479.1	RP11-807H7.2
Brain Lower Grade Glioma	Temozolomide	B	ENSG00000011485.13	PPP5C
Brain Lower Grade Glioma	Temozolomide	B	ENSG00000118454.11	ANKRD13C
Brain Lower Grade Glioma	Temozolomide	B	ENSG00000233995.1	KB-67B5.12
Brain Lower Grade Glioma	Temozolomide	B	ENSG00000140795.11	MYLK3
Brain Lower Grade Glioma	Temozolomide	B	ENSG00000152443.11	ZNF776
Brain Lower Grade Glioma	Temozolomide	B	ENSG00000078369.16	GNB1
Brain Lower Grade Glioma	Temozolomide	B	ENSG00000197056.8	ZMYM1
Brain Lower Grade Glioma	Temozolomide	B	ENSG00000275530.1	FP671120.4
Brain Lower Grade Glioma	Temozolomide	B	ENSG00000197646.7	PDCD1LG2
Brain Lower Grade Glioma	Temozolomide	B	ENSG00000117500.11	TMED5
Brain Lower Grade Glioma	Temozolomide	B	ENSG00000132485.11	ZRANB2
Brain Lower Grade Glioma	Temozolomide	B	ENSG00000134186.10	PRPF38B
Brain Lower Grade Glioma	Temozolomide	B	ENSG00000083812.10	ZNF324
Brain Lower Grade Glioma	Temozolomide	B	ENSG00000188785.10	ZNF548
Brain Lower Grade Glioma	Temozolomide	B	ENSG00000164949.6	GEM
Brain Lower Grade Glioma	Temozolomide	B	ENSG00000197780.8	TAF13
Brain Lower Grade Glioma	Temozolomide	B	ENSG00000117226.10	GBP3
Brain Lower Grade Glioma	Temozolomide	B	ENSG00000116497.16	S100PBP
Brain Lower Grade Glioma	Temozolomide	B	ENSG00000178163.6	ZNF518B
Brain Lower Grade Glioma	Temozolomide	B	ENSG00000256087.5	ZNF432
Brain Lower Grade Glioma	Temozolomide	B	ENSG00000142751.13	GPN2
Brain Lower Grade Glioma	Temozolomide	B	ENSG00000116350.14	SRSF4
Brain Lower Grade Glioma	Temozolomide	B	ENSG00000174586.9	ZNF497
Brain Lower Grade Glioma	Temozolomide	B	ENSG00000152763.15	WDR78
Brain Lower Grade Glioma	Temozolomide	B	ENSG00000144445.14	KANSL1L
Brain Lower Grade Glioma	Temozolomide	B	ENSG00000137942.15	FNBP1L
Brain Lower Grade Glioma	Temozolomide	B	ENSG00000177606.6	JUN
Brain Lower Grade Glioma	Temozolomide	B	ENSG00000186272.11	ZNF17
Brain Lower Grade Glioma	Temozolomide	B	ENSG00000164010.12	ERMAP
Brain Lower Grade Glioma	Temozolomide	B	ENSG00000116198.11	CEP104
Brain Lower Grade Glioma	Temozolomide	B	ENSG00000198920.8	KIAA0753
Brain Lower Grade Glioma	Temozolomide	B	ENSG00000225975.5	LINC01534
Brain Lower Grade Glioma	Temozolomide	B	ENSG00000145780.7	FEM1C
Brain Lower Grade Glioma	Temozolomide	B	ENSG00000171492.13	LRRC8D
Brain Lower Grade Glioma	Temozolomide	B	ENSG00000139350.10	NEDD1
Brain Lower Grade Glioma	Temozolomide	B	ENSG00000146463.10	ZMYM4
Brain Lower Grade Glioma	Temozolomide	B	ENSG00000077254.13	USP33
Brain Lower Grade Glioma	Temozolomide	B	ENSG00000232098.3	CTD-2619J13.14
Brain Lower Grade Glioma	Temozolomide	B	ENSG00000174842.15	GLMN
Brain Lower Grade Glioma	Temozolomide	B	ENSG00000249263.2	PARP4P3
Brain Lower Grade Glioma	Temozolomide	B	ENSG00000171574.16	ZNF584
Brain Lower Grade Glioma	Temozolomide	B	ENSG00000258425.1	CTD-2207P18.1
Brain Lower Grade Glioma	Temozolomide	B	ENSG00000254004.5	ZNF260
Brain Lower Grade Glioma	Temozolomide	B	ENSG00000083817.8	ZNF416
Brain Lower Grade Glioma	Temozolomide	B	ENSG00000181027.9	FKRP
Brain Lower Grade Glioma	Temozolomide	B	ENSG00000251369.7	ZNF550
Brain Lower Grade Glioma	Temozolomide	B	ENSG00000233184.5	RP11-421L21.3
Brain Lower Grade Glioma	Temozolomide	B	ENSG00000156110.12	ADK
Brain Lower Grade Glioma	Temozolomide	B	ENSG00000180483.6	DEFB119
Brain Lower Grade Glioma	Temozolomide	B	ENSG00000117751.16	PPP1R8
Brain Lower Grade Glioma	Temozolomide	B	ENSG00000213694.3	S1PR3
Brain Lower Grade Glioma	Temozolomide	B	ENSG00000169083.14	AR
Brain Lower Grade Glioma	Temozolomide	B	ENSG00000169499.13	PLEKHA2
Brain Lower Grade Glioma	Temozolomide	B	ENSG00000164953.14	TMEM67
Brain Lower Grade Glioma	Temozolomide	B	ENSG00000101190.11	TCFL5
Brain Lower Grade Glioma	Temozolomide	B	ENSG00000101670.10	LIPG
Brain Lower Grade Glioma	Temozolomide	B	ENSG00000122482.19	ZNF644
Brain Lower Grade Glioma	Temozolomide	B	ENSG00000129116.16	PALLD
Brain Lower Grade Glioma	Temozolomide	B	ENSG00000183647.9	ZNF530
Brain Lower Grade Glioma	Temozolomide	B	ENSG00000125945.13	ZNF436
Brain Lower Grade Glioma	Temozolomide	B	ENSG00000204852.14	TCTN1
Brain Lower Grade Glioma	Temozolomide	B	ENSG00000116786.10	PLEKHM2
Brain Lower Grade Glioma	Temozolomide	B	ENSG00000122432.15	SPATA1
Brain Lower Grade Glioma	Temozolomide	B	ENSG00000196357.10	ZNF565
Brain Lower Grade Glioma	Temozolomide	B	ENSG00000118655.4	DCLRE1B
Brain Lower Grade Glioma	Temozolomide	B	ENSG00000117174.9	ZNHIT6
Brain Lower Grade Glioma	Temozolomide	B	ENSG00000127483.16	HP1BP3
Brain Lower Grade Glioma	Temozolomide	B	ENSG00000124459.10	ZNF45
Brain Lower Grade Glioma	Temozolomide	B	ENSG00000129680.14	MAP7D3
Brain Lower Grade Glioma	Temozolomide	B	ENSG00000186409.13	CCDC30
Brain Lower Grade Glioma	Temozolomide	B	ENSG00000267680.4	ZNF224
Brain Lower Grade Glioma	Temozolomide	B	ENSG00000159882.11	ZNF230
Brain Lower Grade Glioma	Temozolomide	B	ENSG00000170854.16	MINA
Brain Lower Grade Glioma	Temozolomide	B	ENSG00000266865.5	RP11-848P1.9
Brain Lower Grade Glioma	Temozolomide	B	ENSG00000121940.14	CLCC1
Brain Lower Grade Glioma	Temozolomide	B	ENSG00000189042.12	ZNF567
Brain Lower Grade Glioma	Temozolomide	B	ENSG00000196209.11	SIRPB2
Brain Lower Grade Glioma	Temozolomide	B	ENSG00000124224.15	PPP4R1L
Brain Lower Grade Glioma	Temozolomide	B	ENSG00000266928.1	CTB-70G10.1
Brain Lower Grade Glioma	Temozolomide	B	ENSG00000138646.7	HERC5
Brain Lower Grade Glioma	Temozolomide	B	ENSG00000159399.8	HK2
Brain Lower Grade Glioma	Temozolomide	B	ENSG00000204420.7	C6orf25
Brain Lower Grade Glioma	Temozolomide	B	ENSG00000162521.17	RBBP4
Brain Lower Grade Glioma	Temozolomide	B	ENSG00000247311.2	CTC-441N14.2
Brain Lower Grade Glioma	Temozolomide	B	ENSG00000124444.14	ZNF576
Brain Lower Grade Glioma	Temozolomide	B	ENSG00000116885.17	OSCP1
Brain Lower Grade Glioma	Temozolomide	B	ENSG00000105137.11	SYDE1
Brain Lower Grade Glioma	Temozolomide	B	ENSG00000173480.9	ZNF417
Brain Lower Grade Glioma	Temozolomide	B	ENSG00000111834.11	RSPH4A
Brain Lower Grade Glioma	Temozolomide	B	ENSG00000184216.10	IRAK1
Brain Lower Grade Glioma	Temozolomide	B	ENSG00000165458.12	INPPL1
Brain Lower Grade Glioma	Temozolomide	B	ENSG00000116273.5	PHF13
Brain Lower Grade Glioma	Temozolomide	B	ENSG00000248333.6	CDK11B
Brain Lower Grade Glioma	Temozolomide	B	ENSG00000198538.9	ZNF28
Brain Lower Grade Glioma	Temozolomide	B	ENSG00000142606.14	MMEL1
Brain Lower Grade Glioma	Temozolomide	C	ENSG00000167578.15	RAB4B
Brain Lower Grade Glioma	Temozolomide	C	ENSG00000267493.3	CIRBP-AS1
Brain Lower Grade Glioma	Temozolomide	C	ENSG00000261408.4	TEN1-CDK3
Brain Lower Grade Glioma	Temozolomide	C	ENSG00000223959.7	AFG3L1P
Brain Lower Grade Glioma	Temozolomide	C	ENSG00000005206.15	SPPL2B
Brain Lower Grade Glioma	Temozolomide	C	ENSG00000134899.16	ERCC5
Brain Lower Grade Glioma	Temozolomide	C	ENSG00000158163.13	DZIP1L
Brain Lower Grade Glioma	Temozolomide	C	ENSG00000267896.1	AC018766.4
Brain Lower Grade Glioma	Temozolomide	C	ENSG00000223705.8	NSUN5P1
Brain Lower Grade Glioma	Temozolomide	C	ENSG00000204946.8	ZNF783
Brain Lower Grade Glioma	Temozolomide	C	ENSG00000272523.1	LINC01023
Brain Lower Grade Glioma	Temozolomide	C	ENSG00000182179.9	UBA7
Brain Lower Grade Glioma	Temozolomide	C	ENSG00000257303.1	RP11-977G19.11
Brain Lower Grade Glioma	Temozolomide	C	ENSG00000247982.5	LINC00926
Brain Lower Grade Glioma	Temozolomide	C	ENSG00000269352.1	PTOV1-AS2
Brain Lower Grade Glioma	Temozolomide	C	ENSG00000080823.20	MOK
Brain Lower Grade Glioma	Temozolomide	C	ENSG00000151923.16	TIAL1
Brain Lower Grade Glioma	Temozolomide	C	ENSG00000264278.1	RP11-162A12.2
Brain Lower Grade Glioma	Temozolomide	C	ENSG00000239704.9	CDRT4
Brain Lower Grade Glioma	Temozolomide	C	ENSG00000166169.15	POLL
Brain Lower Grade Glioma	Temozolomide	C	ENSG00000125503.11	PPP1R12C
Brain Lower Grade Glioma	Temozolomide	C	ENSG00000272752.4	STAG3L5P-PVRIG2P-PILRB
Brain Lower Grade Glioma	Temozolomide	C	ENSG00000104859.13	CLASRP
Brain Lower Grade Glioma	Temozolomide	C	ENSG00000181016.8	LSMEM1
Brain Lower Grade Glioma	Temozolomide	C	ENSG00000122481.15	RWDD3
Brain Lower Grade Glioma	Temozolomide	C	ENSG00000132781.16	MUTYH
Brain Lower Grade Glioma	Temozolomide	C	ENSG00000161692.16	DBF4B
Brain Lower Grade Glioma	Temozolomide	C	ENSG00000260005.5	AC027601.1
Brain Lower Grade Glioma	Temozolomide	C	ENSG00000105792.18	CFAP69
Brain Lower Grade Glioma	Temozolomide	C	ENSG00000197114.10	ZGPAT
Brain Lower Grade Glioma	Temozolomide	C	ENSG00000158062.19	UBXN11
Brain Lower Grade Glioma	Temozolomide	C	ENSG00000161265.13	U2AF1L4
Brain Lower Grade Glioma	Temozolomide	C	ENSG00000106009.14	BRAT1
Brain Lower Grade Glioma	Temozolomide	C	ENSG00000167280.15	ENGASE
Brain Lower Grade Glioma	Temozolomide	C	ENSG00000146826.13	C7orf43
Brain Lower Grade Glioma	Temozolomide	C	ENSG00000214765.7	SEPT7P2
Brain Lower Grade Glioma	Temozolomide	C	ENSG00000104852.13	SNRNP70
Brain Lower Grade Glioma	Temozolomide	C	ENSG00000137288.8	UQCC2
Brain Lower Grade Glioma	Temozolomide	C	ENSG00000117616.16	RSRP1
Brain Lower Grade Glioma	Temozolomide	C	ENSG00000115459.16	ELMOD3
Brain Lower Grade Glioma	Temozolomide	C	ENSG00000279861.1	RP11-43N16.4
Brain Lower Grade Glioma	Temozolomide	C	ENSG00000269439.4	CTD-3131K8.2
Brain Lower Grade Glioma	Temozolomide	C	ENSG00000244151.1	RP11-148K1.12
Brain Lower Grade Glioma	Temozolomide	C	ENSG00000118557.14	PMFBP1
Brain Lower Grade Glioma	Temozolomide	C	ENSG00000167766.17	ZNF83
Brain Lower Grade Glioma	Temozolomide	C	ENSG00000008128.21	CDK11A
Brain Lower Grade Glioma	Temozolomide	C	ENSG00000229180.5	GS1-124K5.11
Brain Lower Grade Glioma	Temozolomide	C	ENSG00000198556.12	ZNF789
Brain Lower Grade Glioma	Temozolomide	C	ENSG00000255152.7	MSH5-SAPCD1
Brain Lower Grade Glioma	Temozolomide	C	ENSG00000111325.15	OGFOD2
Brain Lower Grade Glioma	Temozolomide	C	ENSG00000269131.1	AC004447.2
Brain Lower Grade Glioma	Temozolomide	C	ENSG00000275882.1	IKBKGP1
Brain Lower Grade Glioma	Temozolomide	C	ENSG00000099326.7	MZF1
Brain Lower Grade Glioma	Temozolomide	D	ENSG00000157353.15	FUK
Brain Lower Grade Glioma	Temozolomide	D	ENSG00000106330.10	MOSPD3
Brain Lower Grade Glioma	Temozolomide	D	ENSG00000186866.15	POFUT2
Brain Lower Grade Glioma	Temozolomide	D	ENSG00000167380.15	ZNF226
Brain Lower Grade Glioma	Temozolomide	D	ENSG00000087087.17	SRRT
Brain Lower Grade Glioma	Temozolomide	D	ENSG00000260005.5	AC027601.1
Brain Lower Grade Glioma	Temozolomide	D	ENSG00000215440.10	NPEPL1
Brain Lower Grade Glioma	Temozolomide	D	ENSG00000146826.13	C7orf43
Brain Lower Grade Glioma	Temozolomide	D	ENSG00000197530.11	MIB2
Brain Lower Grade Glioma	Temozolomide	D	ENSG00000104852.13	SNRNP70
Brain Lower Grade Glioma	Temozolomide	D	ENSG00000115459.16	ELMOD3
Brain Lower Grade Glioma	Temozolomide	D	ENSG00000118557.14	PMFBP1
Brain Lower Grade Glioma	Temozolomide	D	ENSG00000242294.5	STAG3L5P
Brain Lower Grade Glioma	Temozolomide	D	ENSG00000144589.19	STK11IP
Brain Lower Grade Glioma	Temozolomide	E	ENSG00000167578.15	RAB4B
Brain Lower Grade Glioma	Temozolomide	E	ENSG00000102174.8	PHEX
Brain Lower Grade Glioma	Temozolomide	E	ENSG00000150773.9	PIH1D2
Brain Lower Grade Glioma	Temozolomide	E	ENSG00000213753.9	CENPBD1P1
Brain Lower Grade Glioma	Temozolomide	E	ENSG00000204519.9	ZNF551
Brain Lower Grade Glioma	Temozolomide	E	ENSG00000224870.5	RP4-758J18.2
Brain Lower Grade Glioma	Temozolomide	E	ENSG00000174197.15	MGA
Brain Lower Grade Glioma	Temozolomide	E	ENSG00000121766.13	ZCCHC17
Brain Lower Grade Glioma	Temozolomide	E	ENSG00000197782.13	ZNF780A
Brain Lower Grade Glioma	Temozolomide	E	ENSG00000255750.4	RP11-283G6.5
Brain Lower Grade Glioma	Temozolomide	E	ENSG00000256683.5	ZNF350
Brain Lower Grade Glioma	Temozolomide	E	ENSG00000162694.12	EXTL2
Brain Lower Grade Glioma	Temozolomide	E	ENSG00000155366.15	RHOC
Brain Lower Grade Glioma	Temozolomide	E	ENSG00000123815.10	ADCK4
Brain Lower Grade Glioma	Temozolomide	E	ENSG00000162733.15	DDR2
Brain Lower Grade Glioma	Temozolomide	E	ENSG00000249288.1	SLC25A15P5
Brain Lower Grade Glioma	Temozolomide	E	ENSG00000162692.9	VCAM1
Brain Lower Grade Glioma	Temozolomide	E	ENSG00000155530.2	LRGUK
Brain Lower Grade Glioma	Temozolomide	E	ENSG00000116205.9	TCEANC2
Brain Lower Grade Glioma	Temozolomide	E	ENSG00000188786.9	MTF1
Brain Lower Grade Glioma	Temozolomide	E	ENSG00000116641.14	DOCK7
Brain Lower Grade Glioma	Temozolomide	E	ENSG00000075151.18	EIF4G3
Brain Lower Grade Glioma	Temozolomide	E	ENSG00000116922.13	C1orf109
Brain Lower Grade Glioma	Temozolomide	E	ENSG00000250742.1	RP11-834C11.4
Brain Lower Grade Glioma	Temozolomide	E	ENSG00000163867.15	ZMYM6
Brain Lower Grade Glioma	Temozolomide	E	ENSG00000134744.12	ZCCHC11
Brain Lower Grade Glioma	Temozolomide	E	ENSG00000154175.15	ABI3BP
Brain Lower Grade Glioma	Temozolomide	E	ENSG00000197568.12	HHLA3
Brain Lower Grade Glioma	Temozolomide	E	ENSG00000105483.15	CARD8
Brain Lower Grade Glioma	Temozolomide	E	ENSG00000064199.5	SPA17
Brain Lower Grade Glioma	Temozolomide	E	ENSG00000134255.12	CEPT1
Brain Lower Grade Glioma	Temozolomide	E	ENSG00000189295.12	ANKRD62P1-PARP4P3
Brain Lower Grade Glioma	Temozolomide	E	ENSG00000135205.13	CCDC146
Brain Lower Grade Glioma	Temozolomide	E	ENSG00000005469.10	CROT
Brain Lower Grade Glioma	Temozolomide	E	ENSG00000116266.9	STXBP3
Brain Lower Grade Glioma	Temozolomide	E	ENSG00000083844.9	ZNF264
Brain Lower Grade Glioma	Temozolomide	E	ENSG00000124299.12	PEPD
Brain Lower Grade Glioma	Temozolomide	E	ENSG00000156804.6	FBXO32
Brain Lower Grade Glioma	Temozolomide	E	ENSG00000197746.12	PSAP
Brain Lower Grade Glioma	Temozolomide	E	ENSG00000105072.7	C19orf44
Brain Lower Grade Glioma	Temozolomide	E	ENSG00000148737.14	TCF7L2
Brain Lower Grade Glioma	Temozolomide	E	ENSG00000162430.15	SEPN1
Brain Lower Grade Glioma	Temozolomide	E	ENSG00000197619.12	ZNF615
Brain Lower Grade Glioma	Temozolomide	E	ENSG00000164879.6	CA3
Brain Lower Grade Glioma	Temozolomide	E	ENSG00000253508.1	RP1-170O19.14
Brain Lower Grade Glioma	Temozolomide	E	ENSG00000172037.12	LAMB2
Brain Lower Grade Glioma	Temozolomide	E	ENSG00000168679.16	SLC16A4
Brain Lower Grade Glioma	Temozolomide	E	ENSG00000179029.13	TMEM107
Brain Lower Grade Glioma	Temozolomide	E	ENSG00000079432.6	CIC
Brain Lower Grade Glioma	Temozolomide	E	ENSG00000006652.12	IFRD1
Brain Lower Grade Glioma	Temozolomide	E	ENSG00000122484.8	RPAP2
Brain Lower Grade Glioma	Temozolomide	E	ENSG00000280594.1	AP000432.1
Brain Lower Grade Glioma	Temozolomide	E	ENSG00000197376.2	OR8S1
Brain Lower Grade Glioma	Temozolomide	E	ENSG00000281365.1	RP5-991B18.1
Brain Lower Grade Glioma	Temozolomide	E	ENSG00000198483.11	ANKRD35
Brain Lower Grade Glioma	Temozolomide	E	ENSG00000104312.7	RIPK2
Brain Lower Grade Glioma	Temozolomide	E	ENSG00000153936.15	HS2ST1
Brain Lower Grade Glioma	Temozolomide	E	ENSG00000188283.10	ZNF383
Brain Lower Grade Glioma	Temozolomide	E	ENSG00000198198.12	SZT2
Brain Lower Grade Glioma	Temozolomide	E	ENSG00000259271.1	ANKRD62P1
Brain Lower Grade Glioma	Temozolomide	E	ENSG00000126698.9	DNAJC8
Brain Lower Grade Glioma	Temozolomide	E	ENSG00000228594.3	C1orf233
Brain Lower Grade Glioma	Temozolomide	E	ENSG00000169504.13	CLIC4
Brain Lower Grade Glioma	Temozolomide	E	ENSG00000117054.12	ACADM
Brain Lower Grade Glioma	Temozolomide	E	ENSG00000097033.13	SH3GLB1
Brain Lower Grade Glioma	Temozolomide	E	ENSG00000269896.2	RP4-740C4.5
Brain Lower Grade Glioma	Temozolomide	E	ENSG00000115825.8	PRKD3
Brain Lower Grade Glioma	Temozolomide	E	ENSG00000178229.7	ZNF543
Brain Lower Grade Glioma	Temozolomide	E	ENSG00000198445.4	CCT8L2
Brain Lower Grade Glioma	Temozolomide	E	ENSG00000204103.3	MAFB
Brain Lower Grade Glioma	Temozolomide	E	ENSG00000248848.1	PPBPP2
Brain Lower Grade Glioma	Temozolomide	E	ENSG00000168765.14	GSTM4
Brain Lower Grade Glioma	Temozolomide	E	ENSG00000154059.8	IMPACT
Brain Lower Grade Glioma	Temozolomide	E	ENSG00000243725.5	TTC4
Brain Lower Grade Glioma	Temozolomide	E	ENSG00000100181.20	TPTEP1
Brain Lower Grade Glioma	Temozolomide	E	ENSG00000066557.5	LRRC40
Brain Lower Grade Glioma	Temozolomide	E	ENSG00000068489.11	PRR11
Brain Lower Grade Glioma	Temozolomide	E	ENSG00000164011.16	ZNF691
Brain Lower Grade Glioma	Temozolomide	E	ENSG00000090432.6	MUL1
Brain Lower Grade Glioma	Temozolomide	E	ENSG00000174151.13	CYB561D1
Brain Lower Grade Glioma	Temozolomide	E	ENSG00000116473.13	RAP1A
Brain Lower Grade Glioma	Temozolomide	E	ENSG00000250592.1	RP11-39E3.3
Brain Lower Grade Glioma	Temozolomide	E	ENSG00000228436.2	RP5-864K19.4
Brain Lower Grade Glioma	Temozolomide	E	ENSG00000136720.6	HS6ST1
Brain Lower Grade Glioma	Temozolomide	E	ENSG00000162814.9	SPATA17
Brain Lower Grade Glioma	Temozolomide	E	ENSG00000180336.16	C17orf104
Brain Lower Grade Glioma	Temozolomide	E	ENSG00000126088.11	UROD
Brain Lower Grade Glioma	Temozolomide	E	ENSG00000126070.17	AGO3
Brain Lower Grade Glioma	Temozolomide	E	ENSG00000228192.6	RP11-342M1.3
Brain Lower Grade Glioma	Temozolomide	E	ENSG00000052795.11	FNIP2
Brain Lower Grade Glioma	Temozolomide	E	ENSG00000248828.1	RP11-673E1.4
Brain Lower Grade Glioma	Temozolomide	E	ENSG00000117528.10	ABCD3
Brain Lower Grade Glioma	Temozolomide	E	ENSG00000168778.10	TCTN2
Brain Lower Grade Glioma	Temozolomide	E	ENSG00000166263.12	STXBP4
Brain Lower Grade Glioma	Temozolomide	E	ENSG00000137409.17	MTCH1
Brain Lower Grade Glioma	Temozolomide	E	ENSG00000259284.1	RP11-162I7.1
Brain Lower Grade Glioma	Temozolomide	E	ENSG00000174574.14	AKIRIN1
Brain Lower Grade Glioma	Temozolomide	E	ENSG00000215717.5	TMEM167B
Brain Lower Grade Glioma	Temozolomide	E	ENSG00000182327.7	GLTPD2
Brain Lower Grade Glioma	Temozolomide	E	ENSG00000166398.11	KIAA0355
Brain Lower Grade Glioma	Temozolomide	E	ENSG00000265415.1	CTD-2510F5.4
Brain Lower Grade Glioma	Temozolomide	E	ENSG00000117640.16	MTFR1L
Brain Lower Grade Glioma	Temozolomide	E	ENSG00000131941.6	RHPN2
Brain Lower Grade Glioma	Temozolomide	E	ENSG00000106031.7	HOXA13
Brain Lower Grade Glioma	Temozolomide	E	ENSG00000006530.14	AGK
Brain Lower Grade Glioma	Temozolomide	E	ENSG00000162384.12	C1orf123
Brain Lower Grade Glioma	Temozolomide	E	ENSG00000008226.18	DLEC1
Brain Lower Grade Glioma	Temozolomide	E	ENSG00000281460.1	RP5-991B18.2
Brain Lower Grade Glioma	Temozolomide	E	ENSG00000011485.13	PPP5C
Brain Lower Grade Glioma	Temozolomide	E	ENSG00000118454.11	ANKRD13C
Brain Lower Grade Glioma	Temozolomide	E	ENSG00000233995.1	KB-67B5.12
Brain Lower Grade Glioma	Temozolomide	E	ENSG00000140795.11	MYLK3
Brain Lower Grade Glioma	Temozolomide	E	ENSG00000152443.11	ZNF776
Brain Lower Grade Glioma	Temozolomide	E	ENSG00000261711.5	FRG2DP
Brain Lower Grade Glioma	Temozolomide	E	ENSG00000167380.15	ZNF226
Brain Lower Grade Glioma	Temozolomide	E	ENSG00000078369.16	GNB1
Brain Lower Grade Glioma	Temozolomide	E	ENSG00000122481.15	RWDD3
Brain Lower Grade Glioma	Temozolomide	E	ENSG00000120029.11	C10orf76
Brain Lower Grade Glioma	Temozolomide	E	ENSG00000117500.11	TMED5
Brain Lower Grade Glioma	Temozolomide	E	ENSG00000188993.3	LRRC66
Brain Lower Grade Glioma	Temozolomide	E	ENSG00000132485.11	ZRANB2
Brain Lower Grade Glioma	Temozolomide	E	ENSG00000134186.10	PRPF38B
Brain Lower Grade Glioma	Temozolomide	E	ENSG00000172164.12	SNTB1
Brain Lower Grade Glioma	Temozolomide	E	ENSG00000251503.6	APITD1-CORT
Brain Lower Grade Glioma	Temozolomide	E	ENSG00000164983.7	TMEM65
Brain Lower Grade Glioma	Temozolomide	E	ENSG00000237125.7	HAND2-AS1
Brain Lower Grade Glioma	Temozolomide	E	ENSG00000083812.10	ZNF324
Brain Lower Grade Glioma	Temozolomide	E	ENSG00000188785.10	ZNF548
Brain Lower Grade Glioma	Temozolomide	E	ENSG00000164949.6	GEM
Brain Lower Grade Glioma	Temozolomide	E	ENSG00000197780.8	TAF13
Brain Lower Grade Glioma	Temozolomide	E	ENSG00000116497.16	S100PBP
Brain Lower Grade Glioma	Temozolomide	E	ENSG00000178163.6	ZNF518B
Brain Lower Grade Glioma	Temozolomide	E	ENSG00000142751.13	GPN2
Brain Lower Grade Glioma	Temozolomide	E	ENSG00000116350.14	SRSF4
Brain Lower Grade Glioma	Temozolomide	E	ENSG00000106823.11	ECM2
Brain Lower Grade Glioma	Temozolomide	E	ENSG00000152763.15	WDR78
Brain Lower Grade Glioma	Temozolomide	E	ENSG00000144445.14	KANSL1L
Brain Lower Grade Glioma	Temozolomide	E	ENSG00000041353.8	RAB27B
Brain Lower Grade Glioma	Temozolomide	E	ENSG00000128791.10	TWSG1
Brain Lower Grade Glioma	Temozolomide	E	ENSG00000204950.3	LRRC10B
Brain Lower Grade Glioma	Temozolomide	E	ENSG00000132470.12	ITGB4
Brain Lower Grade Glioma	Temozolomide	E	ENSG00000137942.15	FNBP1L
Brain Lower Grade Glioma	Temozolomide	E	ENSG00000186272.11	ZNF17
Brain Lower Grade Glioma	Temozolomide	E	ENSG00000273615.1	RP11-1136G4.2
Brain Lower Grade Glioma	Temozolomide	E	ENSG00000116198.11	CEP104
Brain Lower Grade Glioma	Temozolomide	E	ENSG00000009780.14	FAM76A
Brain Lower Grade Glioma	Temozolomide	E	ENSG00000006712.13	PAF1
Brain Lower Grade Glioma	Temozolomide	E	ENSG00000171492.13	LRRC8D
Brain Lower Grade Glioma	Temozolomide	E	ENSG00000146463.10	ZMYM4
Brain Lower Grade Glioma	Temozolomide	E	ENSG00000077254.13	USP33
Brain Lower Grade Glioma	Temozolomide	E	ENSG00000227145.1	IL21-AS1
Brain Lower Grade Glioma	Temozolomide	E	ENSG00000232098.3	CTD-2619J13.14
Brain Lower Grade Glioma	Temozolomide	E	ENSG00000007341.17	ST7L
Brain Lower Grade Glioma	Temozolomide	E	ENSG00000063515.2	GSC2
Brain Lower Grade Glioma	Temozolomide	E	ENSG00000249263.2	PARP4P3
Brain Lower Grade Glioma	Temozolomide	E	ENSG00000171574.16	ZNF584
Brain Lower Grade Glioma	Temozolomide	E	ENSG00000177885.12	GRB2
Brain Lower Grade Glioma	Temozolomide	E	ENSG00000254004.5	ZNF260
Brain Lower Grade Glioma	Temozolomide	E	ENSG00000251247.8	ZNF345
Brain Lower Grade Glioma	Temozolomide	E	ENSG00000147400.8	CETN2
Brain Lower Grade Glioma	Temozolomide	E	ENSG00000083817.8	ZNF416
Brain Lower Grade Glioma	Temozolomide	E	ENSG00000020426.9	MNAT1
Brain Lower Grade Glioma	Temozolomide	E	ENSG00000251369.7	ZNF550
Brain Lower Grade Glioma	Temozolomide	E	ENSG00000233184.5	RP11-421L21.3
Brain Lower Grade Glioma	Temozolomide	E	ENSG00000117643.13	MAN1C1
Brain Lower Grade Glioma	Temozolomide	E	ENSG00000156110.12	ADK
Brain Lower Grade Glioma	Temozolomide	E	ENSG00000176225.11	RTTN
Brain Lower Grade Glioma	Temozolomide	E	ENSG00000180483.6	DEFB119
Brain Lower Grade Glioma	Temozolomide	E	ENSG00000117751.16	PPP1R8
Brain Lower Grade Glioma	Temozolomide	E	ENSG00000213694.3	S1PR3
Brain Lower Grade Glioma	Temozolomide	E	ENSG00000085998.12	POMGNT1
Brain Lower Grade Glioma	Temozolomide	E	ENSG00000169083.14	AR
Brain Lower Grade Glioma	Temozolomide	E	ENSG00000138376.9	BARD1
Brain Lower Grade Glioma	Temozolomide	E	ENSG00000169598.14	DFFB
Brain Lower Grade Glioma	Temozolomide	E	ENSG00000164953.14	TMEM67
Brain Lower Grade Glioma	Temozolomide	E	ENSG00000197980.10	LEKR1
Brain Lower Grade Glioma	Temozolomide	E	ENSG00000101190.11	TCFL5
Brain Lower Grade Glioma	Temozolomide	E	ENSG00000101670.10	LIPG
Brain Lower Grade Glioma	Temozolomide	E	ENSG00000122482.19	ZNF644
Brain Lower Grade Glioma	Temozolomide	E	ENSG00000125945.13	ZNF436
Brain Lower Grade Glioma	Temozolomide	E	ENSG00000176046.8	NUPR1
Brain Lower Grade Glioma	Temozolomide	E	ENSG00000116786.10	PLEKHM2
Brain Lower Grade Glioma	Temozolomide	E	ENSG00000152785.6	BMP3
Brain Lower Grade Glioma	Temozolomide	E	ENSG00000178802.16	MPI
Brain Lower Grade Glioma	Temozolomide	E	ENSG00000196357.10	ZNF565
Brain Lower Grade Glioma	Temozolomide	E	ENSG00000118655.4	DCLRE1B
Brain Lower Grade Glioma	Temozolomide	E	ENSG00000117174.9	ZNHIT6
Brain Lower Grade Glioma	Temozolomide	E	ENSG00000127483.16	HP1BP3
Brain Lower Grade Glioma	Temozolomide	E	ENSG00000124459.10	ZNF45
Brain Lower Grade Glioma	Temozolomide	E	ENSG00000267216.1	AC010642.1
Brain Lower Grade Glioma	Temozolomide	E	ENSG00000215883.8	CYB5RL
Brain Lower Grade Glioma	Temozolomide	E	ENSG00000129680.14	MAP7D3
Brain Lower Grade Glioma	Temozolomide	E	ENSG00000186409.13	CCDC30
Brain Lower Grade Glioma	Temozolomide	E	ENSG00000159882.11	ZNF230
Brain Lower Grade Glioma	Temozolomide	E	ENSG00000121940.14	CLCC1
Brain Lower Grade Glioma	Temozolomide	E	ENSG00000189042.12	ZNF567
Brain Lower Grade Glioma	Temozolomide	E	ENSG00000198131.12	ZNF544
Brain Lower Grade Glioma	Temozolomide	E	ENSG00000017797.10	RALBP1
Brain Lower Grade Glioma	Temozolomide	E	ENSG00000266928.1	CTB-70G10.1
Brain Lower Grade Glioma	Temozolomide	E	ENSG00000104450.11	SPAG1
Brain Lower Grade Glioma	Temozolomide	E	ENSG00000170561.11	IRX2
Brain Lower Grade Glioma	Temozolomide	E	ENSG00000162521.17	RBBP4
Brain Lower Grade Glioma	Temozolomide	E	ENSG00000245080.5	RP11-320N21.1
Brain Lower Grade Glioma	Temozolomide	E	ENSG00000186501.13	TMEM222
Brain Lower Grade Glioma	Temozolomide	E	ENSG00000138640.13	FAM13A
Brain Lower Grade Glioma	Temozolomide	E	ENSG00000247311.2	CTC-441N14.2
Brain Lower Grade Glioma	Temozolomide	E	ENSG00000124444.14	ZNF576
Brain Lower Grade Glioma	Temozolomide	E	ENSG00000116885.17	OSCP1
Brain Lower Grade Glioma	Temozolomide	E	ENSG00000265148.4	BZRAP1-AS1
Brain Lower Grade Glioma	Temozolomide	E	ENSG00000001631.13	KRIT1
Brain Lower Grade Glioma	Temozolomide	E	ENSG00000105137.11	SYDE1
Brain Lower Grade Glioma	Temozolomide	E	ENSG00000260850.1	RP11-437L7.1
Brain Lower Grade Glioma	Temozolomide	E	ENSG00000153896.16	ZNF599
Brain Lower Grade Glioma	Temozolomide	E	ENSG00000198890.7	PRMT6
Brain Lower Grade Glioma	Temozolomide	E	ENSG00000173480.9	ZNF417
Brain Lower Grade Glioma	Temozolomide	E	ENSG00000111834.11	RSPH4A
Brain Lower Grade Glioma	Temozolomide	E	ENSG00000260822.1	GS1-358P8.4
Brain Lower Grade Glioma	Temozolomide	E	ENSG00000248333.6	CDK11B
Brain Lower Grade Glioma	Temozolomide	E	ENSG00000183798.4	EMILIN3
Brain Lower Grade Glioma	Temozolomide	E	ENSG00000198538.9	ZNF28
Brain Lower Grade Glioma	Temozolomide	E	ENSG00000263002.6	ZNF234
Brain Lower Grade Glioma	Temozolomide	E	ENSG00000142606.14	MMEL1
Brain Lower Grade Glioma	Temozolomide	F	ENSG00000183696.12	UPP1
Brain Lower Grade Glioma	Temozolomide	F	ENSG00000072694.17	FCGR2B
Brain Lower Grade Glioma	Temozolomide	F	ENSG00000113361.11	CDH6
Brain Lower Grade Glioma	Temozolomide	F	ENSG00000066336.10	SPI1
Brain Lower Grade Glioma	Temozolomide	F	ENSG00000182487.11	NCF1B
Brain Lower Grade Glioma	Temozolomide	F	ENSG00000137496.16	IL18BP
Brain Lower Grade Glioma	Temozolomide	F	ENSG00000197261.10	C6orf141
Brain Lower Grade Glioma	Temozolomide	F	ENSG00000163393.11	SLC22A15
Brain Lower Grade Glioma	Temozolomide	F	ENSG00000171812.9	COL8A2
Brain Lower Grade Glioma	Temozolomide	F	ENSG00000105967.14	TFEC
Brain Lower Grade Glioma	Temozolomide	F	ENSG00000174130.11	TLR6
Brain Lower Grade Glioma	Temozolomide	F	ENSG00000135899.15	SP110
Brain Lower Grade Glioma	Temozolomide	F	ENSG00000248712.6	CCDC153
Brain Lower Grade Glioma	Temozolomide	F	ENSG00000224557.6	HLA-DPB2
Brain Lower Grade Glioma	Temozolomide	F	ENSG00000135046.12	ANXA1
Brain Lower Grade Glioma	Temozolomide	F	ENSG00000012223.11	LTF
Brain Lower Grade Glioma	Temozolomide	F	ENSG00000085514.14	PILRA
Brain Lower Grade Glioma	Temozolomide	F	ENSG00000167613.14	LAIR1
Brain Lower Grade Glioma	Temozolomide	F	ENSG00000235568.5	NFAM1
Brain Lower Grade Glioma	Temozolomide	F	ENSG00000047457.12	CP
Brain Lower Grade Glioma	Temozolomide	F	ENSG00000279491.1	RP11-810P12.7
Brain Lower Grade Glioma	Temozolomide	F	ENSG00000133321.9	RARRES3
Brain Lower Grade Glioma	Temozolomide	F	ENSG00000119535.16	CSF3R
Brain Lower Grade Glioma	Temozolomide	F	ENSG00000161955.15	TNFSF13
Brain Lower Grade Glioma	Temozolomide	F	ENSG00000110934.9	BIN2
Brain Lower Grade Glioma	Temozolomide	F	ENSG00000019582.13	CD74
Brain Lower Grade Glioma	Temozolomide	F	ENSG00000087253.10	LPCAT2
Brain Lower Grade Glioma	Temozolomide	F	ENSG00000233038.4	AC011899.9
Brain Lower Grade Glioma	Temozolomide	F	ENSG00000171700.12	RGS19
Brain Lower Grade Glioma	Temozolomide	F	ENSG00000156804.6	FBXO32
Brain Lower Grade Glioma	Temozolomide	F	ENSG00000197746.12	PSAP
Brain Lower Grade Glioma	Temozolomide	F	ENSG00000124749.15	COL21A1
Brain Lower Grade Glioma	Temozolomide	F	ENSG00000014914.18	MTMR11
Brain Lower Grade Glioma	Temozolomide	F	ENSG00000005893.14	LAMP2
Brain Lower Grade Glioma	Temozolomide	F	ENSG00000163600.11	ICOS
Brain Lower Grade Glioma	Temozolomide	F	ENSG00000064763.9	FAR2
Brain Lower Grade Glioma	Temozolomide	F	ENSG00000140030.5	GPR65
Brain Lower Grade Glioma	Temozolomide	F	ENSG00000203747.8	FCGR3A
Brain Lower Grade Glioma	Temozolomide	F	ENSG00000142227.9	EMP3
Brain Lower Grade Glioma	Temozolomide	F	ENSG00000134061.5	CD180
Brain Lower Grade Glioma	Temozolomide	F	ENSG00000196126.9	HLA-DRB1
Brain Lower Grade Glioma	Temozolomide	F	ENSG00000164674.14	SYTL3
Brain Lower Grade Glioma	Temozolomide	F	ENSG00000059377.14	TBXAS1
Brain Lower Grade Glioma	Temozolomide	F	ENSG00000247774.5	PCED1B-AS1
Brain Lower Grade Glioma	Temozolomide	F	ENSG00000124813.19	RUNX2
Brain Lower Grade Glioma	Temozolomide	F	ENSG00000198171.11	DDRGK1
Brain Lower Grade Glioma	Temozolomide	F	ENSG00000093072.14	CECR1
Brain Lower Grade Glioma	Temozolomide	F	ENSG00000143226.12	FCGR2A
Brain Lower Grade Glioma	Temozolomide	F	ENSG00000182179.9	UBA7
Brain Lower Grade Glioma	Temozolomide	F	ENSG00000273387.1	RP3-412A9.16
Brain Lower Grade Glioma	Temozolomide	F	ENSG00000232533.1	AC093673.5
Brain Lower Grade Glioma	Temozolomide	F	ENSG00000241657.1	TRBV11-2
Brain Lower Grade Glioma	Temozolomide	F	ENSG00000185862.6	EVI2B
Brain Lower Grade Glioma	Temozolomide	F	ENSG00000197712.10	FAM114A1
Brain Lower Grade Glioma	Temozolomide	F	ENSG00000125434.9	SLC25A35
Brain Lower Grade Glioma	Temozolomide	F	ENSG00000162241.11	SLC25A45
Brain Lower Grade Glioma	Temozolomide	F	ENSG00000262222.1	RP11-876N24.4
Brain Lower Grade Glioma	Temozolomide	F	ENSG00000006327.12	TNFRSF12A
Brain Lower Grade Glioma	Temozolomide	F	ENSG00000204103.3	MAFB
Brain Lower Grade Glioma	Temozolomide	F	ENSG00000081237.17	PTPRC
Brain Lower Grade Glioma	Temozolomide	F	ENSG00000186074.17	CD300LF
Brain Lower Grade Glioma	Temozolomide	F	ENSG00000237181.1	AC147651.4
Brain Lower Grade Glioma	Temozolomide	F	ENSG00000164877.17	MICALL2
Brain Lower Grade Glioma	Temozolomide	F	ENSG00000204397.6	CARD16
Brain Lower Grade Glioma	Temozolomide	F	ENSG00000136235.14	GPNMB
Brain Lower Grade Glioma	Temozolomide	F	ENSG00000068724.14	TTC7A
Brain Lower Grade Glioma	Temozolomide	F	ENSG00000163219.10	ARHGAP25
Brain Lower Grade Glioma	Temozolomide	F	ENSG00000165071.13	TMEM71
Brain Lower Grade Glioma	Temozolomide	F	ENSG00000105851.9	PIK3CG
Brain Lower Grade Glioma	Temozolomide	F	ENSG00000205542.9	TMSB4X
Brain Lower Grade Glioma	Temozolomide	F	ENSG00000186152.6	LILRP1
Brain Lower Grade Glioma	Temozolomide	F	ENSG00000119729.9	RHOQ
Brain Lower Grade Glioma	Temozolomide	F	ENSG00000038945.13	MSR1
Brain Lower Grade Glioma	Temozolomide	F	ENSG00000146094.12	DOK3
Brain Lower Grade Glioma	Temozolomide	F	ENSG00000231389.6	HLA-DPA1
Brain Lower Grade Glioma	Temozolomide	F	ENSG00000102359.5	SRPX2
Brain Lower Grade Glioma	Temozolomide	F	ENSG00000156265.14	MAP3K7CL
Brain Lower Grade Glioma	Temozolomide	F	ENSG00000137474.18	MYO7A
Brain Lower Grade Glioma	Temozolomide	F	ENSG00000228192.6	RP11-342M1.3
Brain Lower Grade Glioma	Temozolomide	F	ENSG00000118855.17	MFSD1
Brain Lower Grade Glioma	Temozolomide	F	ENSG00000026025.12	VIM
Brain Lower Grade Glioma	Temozolomide	F	ENSG00000076258.8	FMO4
Brain Lower Grade Glioma	Temozolomide	F	ENSG00000150782.10	IL18
Brain Lower Grade Glioma	Temozolomide	F	ENSG00000108405.3	P2RX1
Brain Lower Grade Glioma	Temozolomide	F	ENSG00000255031.4	RP11-802E16.3
Brain Lower Grade Glioma	Temozolomide	F	ENSG00000133789.13	SWAP70
Brain Lower Grade Glioma	Temozolomide	F	ENSG00000188641.11	DPYD
Brain Lower Grade Glioma	Temozolomide	F	ENSG00000280153.1	RP11-876N24.3
Brain Lower Grade Glioma	Temozolomide	F	ENSG00000171657.5	GPR82
Brain Lower Grade Glioma	Temozolomide	F	ENSG00000197948.9	FCHSD1
Brain Lower Grade Glioma	Temozolomide	F	ENSG00000163430.8	FSTL1
Brain Lower Grade Glioma	Temozolomide	F	ENSG00000164088.16	PPM1M
Brain Lower Grade Glioma	Temozolomide	F	ENSG00000179583.16	CIITA
Brain Lower Grade Glioma	Temozolomide	F	ENSG00000125735.9	TNFSF14
Brain Lower Grade Glioma	Temozolomide	F	ENSG00000141968.6	VAV1
Brain Lower Grade Glioma	Temozolomide	F	ENSG00000200528.1	RNU6-1331P
Brain Lower Grade Glioma	Temozolomide	F	ENSG00000174370.8	C11orf45
Brain Lower Grade Glioma	Temozolomide	F	ENSG00000090530.8	P3H2
Brain Lower Grade Glioma	Temozolomide	F	ENSG00000086730.15	LAT2
Brain Lower Grade Glioma	Temozolomide	F	ENSG00000132000.10	PODNL1
Brain Lower Grade Glioma	Temozolomide	F	ENSG00000225217.1	HSPA7
Brain Lower Grade Glioma	Temozolomide	F	ENSG00000163453.10	IGFBP7
Brain Lower Grade Glioma	Temozolomide	F	ENSG00000177469.12	PTRF
Brain Lower Grade Glioma	Temozolomide	F	ENSG00000170909.12	OSCAR
Brain Lower Grade Glioma	Temozolomide	F	ENSG00000241769.6	LINC00893
Brain Lower Grade Glioma	Temozolomide	F	ENSG00000161929.13	SCIMP
Brain Lower Grade Glioma	Temozolomide	F	ENSG00000138080.12	EMILIN1
Brain Lower Grade Glioma	Temozolomide	F	ENSG00000271581.1	XXbac-BPG248L24.12
Brain Lower Grade Glioma	Temozolomide	F	ENSG00000127951.5	FGL2
Brain Lower Grade Glioma	Temozolomide	F	ENSG00000184730.9	APOBR
Brain Lower Grade Glioma	Temozolomide	F	ENSG00000143110.10	C1orf162
Brain Lower Grade Glioma	Temozolomide	F	ENSG00000156313.11	RPGR
Brain Lower Grade Glioma	Temozolomide	F	ENSG00000112096.15	SOD2
Brain Lower Grade Glioma	Temozolomide	F	ENSG00000142347.15	MYO1F
Brain Lower Grade Glioma	Temozolomide	F	ENSG00000056558.9	TRAF1
Brain Lower Grade Glioma	Temozolomide	F	ENSG00000222009.7	BTBD19
Brain Lower Grade Glioma	Temozolomide	F	ENSG00000166928.9	MS4A14
Brain Lower Grade Glioma	Temozolomide	F	ENSG00000225492.5	GBP1P1
Brain Lower Grade Glioma	Temozolomide	F	ENSG00000197471.10	SPN
Brain Lower Grade Glioma	Temozolomide	F	ENSG00000106366.8	SERPINE1
Brain Lower Grade Glioma	Temozolomide	F	ENSG00000143851.14	PTPN7
Brain Lower Grade Glioma	Temozolomide	F	ENSG00000264456.1	RP11-848P1.2
Brain Lower Grade Glioma	Temozolomide	F	ENSG00000270055.1	CTD-3092A11.2
Brain Lower Grade Glioma	Temozolomide	F	ENSG00000159403.14	C1R
Brain Lower Grade Glioma	Temozolomide	F	ENSG00000165178.9	NCF1C
Brain Lower Grade Glioma	Temozolomide	F	ENSG00000244682.6	FCGR2C
Brain Lower Grade Glioma	Temozolomide	F	ENSG00000145685.12	LHFPL2
Brain Lower Grade Glioma	Temozolomide	F	ENSG00000138964.15	PARVG
Brain Lower Grade Glioma	Temozolomide	F	ENSG00000160179.17	ABCG1
Brain Lower Grade Glioma	Temozolomide	F	ENSG00000010671.14	BTK
Brain Lower Grade Glioma	Temozolomide	F	ENSG00000168062.8	BATF2
Brain Lower Grade Glioma	Temozolomide	F	ENSG00000144115.15	THNSL2
Brain Lower Grade Glioma	Temozolomide	F	ENSG00000120899.16	PTK2B
Brain Lower Grade Glioma	Temozolomide	F	ENSG00000276231.3	PIK3R6
Brain Lower Grade Glioma	Temozolomide	F	ENSG00000065882.14	TBC1D1
Brain Lower Grade Glioma	Temozolomide	F	ENSG00000139178.9	C1RL
Brain Lower Grade Glioma	Temozolomide	F	ENSG00000174125.6	TLR1
Brain Lower Grade Glioma	Temozolomide	F	ENSG00000253210.1	RP11-809O17.1
Brain Lower Grade Glioma	Temozolomide	F	ENSG00000204287.12	HLA-DRA
Brain Lower Grade Glioma	Temozolomide	F	ENSG00000188921.13	PTPLAD2
Brain Lower Grade Glioma	Temozolomide	F	ENSG00000169413.2	RNASE6
Brain Lower Grade Glioma	Temozolomide	F	ENSG00000174791.9	RIN1
Brain Lower Grade Glioma	Temozolomide	F	ENSG00000246273.5	SBF2-AS1
Brain Lower Grade Glioma	Temozolomide	F	ENSG00000204592.8	HLA-E
Brain Lower Grade Glioma	Temozolomide	F	ENSG00000184497.11	TMEM255B
Brain Lower Grade Glioma	Temozolomide	F	ENSG00000155465.17	SLC7A7
Brain Lower Grade Glioma	Temozolomide	F	ENSG00000172243.16	CLEC7A
Brain Lower Grade Glioma	Temozolomide	F	ENSG00000196735.10	HLA-DQA1
Brain Lower Grade Glioma	Temozolomide	F	ENSG00000108798.7	ABI3
Brain Lower Grade Glioma	Temozolomide	F	ENSG00000274508.1	RP11-212I21.5
Brain Lower Grade Glioma	Temozolomide	F	ENSG00000173200.11	PARP15
Brain Lower Grade Glioma	Temozolomide	F	ENSG00000144843.10	ADPRH
Brain Lower Grade Glioma	Temozolomide	F	ENSG00000163154.5	TNFAIP8L2
Brain Lower Grade Glioma	Temozolomide	F	ENSG00000158517.12	NCF1
Brain Lower Grade Glioma	Temozolomide	F	ENSG00000005059.14	CCDC109B
Brain Lower Grade Glioma	Temozolomide	F	ENSG00000256706.1	RP5-1096D14.3
Brain Lower Grade Glioma	Temozolomide	F	ENSG00000175489.9	LRRC25
Brain Lower Grade Glioma	Temozolomide	F	ENSG00000137752.21	CASP1
Brain Lower Grade Glioma	Temozolomide	F	ENSG00000183386.8	FHL3
Brain Lower Grade Glioma	Temozolomide	F	ENSG00000180353.9	HCLS1
Brain Lower Grade Glioma	Temozolomide	F	ENSG00000158122.10	AAED1
Brain Lower Grade Glioma	Temozolomide	F	ENSG00000119782.12	FKBP1B
Brain Lower Grade Glioma	Temozolomide	F	ENSG00000163803.11	PLB1
Brain Lower Grade Glioma	Temozolomide	F	ENSG00000012779.9	ALOX5
Brain Lower Grade Glioma	Temozolomide	F	ENSG00000182326.13	C1S
Brain Lower Grade Glioma	Temozolomide	F	ENSG00000179403.11	VWA1
Brain Lower Grade Glioma	Temozolomide	F	ENSG00000185436.10	IFNLR1
Brain Lower Grade Glioma	Temozolomide	F	ENSG00000245848.2	CEBPA
Brain Lower Grade Glioma	Temozolomide	F	ENSG00000163703.16	CRELD1
Brain Lower Grade Glioma	Temozolomide	F	ENSG00000223865.9	HLA-DPB1
Brain Lower Grade Glioma	Temozolomide	F	ENSG00000241489.6	IDS
Brain Lower Grade Glioma	Temozolomide	F	ENSG00000157601.12	MX1
Brain Lower Grade Glioma	Temozolomide	F	ENSG00000175857.7	GAPT
Brain Lower Grade Glioma	Temozolomide	F	ENSG00000233901.4	LINC01503
Brain Lower Grade Glioma	Temozolomide	F	ENSG00000160791.13	CCR5
Brain Lower Grade Glioma	Temozolomide	F	ENSG00000187808.4	SOWAHD
Brain Lower Grade Glioma	Temozolomide	F	ENSG00000174600.12	CMKLR1
Brain Lower Grade Glioma	Temozolomide	F	ENSG00000129680.14	MAP7D3
Brain Lower Grade Glioma	Temozolomide	F	ENSG00000127507.16	EMR2
Brain Lower Grade Glioma	Temozolomide	F	ENSG00000024422.10	EHD2
Brain Lower Grade Glioma	Temozolomide	F	ENSG00000137841.10	PLCB2
Brain Lower Grade Glioma	Temozolomide	F	ENSG00000174837.13	EMR1
Brain Lower Grade Glioma	Temozolomide	F	ENSG00000204540.9	PSORS1C1
Brain Lower Grade Glioma	Temozolomide	F	ENSG00000104894.10	CD37
Brain Lower Grade Glioma	Temozolomide	F	ENSG00000196209.11	SIRPB2
Brain Lower Grade Glioma	Temozolomide	F	ENSG00000079263.17	SP140
Brain Lower Grade Glioma	Temozolomide	F	ENSG00000101916.11	TLR8
Brain Lower Grade Glioma	Temozolomide	F	ENSG00000187796.12	CARD9
Brain Lower Grade Glioma	Temozolomide	F	ENSG00000116717.10	GADD45A
Brain Lower Grade Glioma	Temozolomide	F	ENSG00000227039.5	ITGB2-AS1
Brain Lower Grade Glioma	Temozolomide	F	ENSG00000185477.4	GPRIN3
Brain Lower Grade Glioma	Temozolomide	F	ENSG00000159399.8	HK2
Brain Lower Grade Glioma	Temozolomide	F	ENSG00000042493.14	CAPG
Brain Lower Grade Glioma	Temozolomide	F	ENSG00000152213.3	ARL11
Brain Lower Grade Glioma	Temozolomide	F	ENSG00000188060.6	RAB42
Brain Lower Grade Glioma	Temozolomide	F	ENSG00000281404.1	LINC01176
Brain Lower Grade Glioma	Temozolomide	F	ENSG00000233695.2	GAS6-AS1
Brain Lower Grade Glioma	Temozolomide	F	ENSG00000106624.7	AEBP1
Brain Lower Grade Glioma	Temozolomide	F	ENSG00000158428.3	CATIP
Brain Lower Grade Glioma	Temozolomide	F	ENSG00000197520.9	FAM177B
Brain Lower Grade Glioma	Temozolomide	F	ENSG00000242574.7	HLA-DMB
Brain Lower Grade Glioma	Temozolomide	F	ENSG00000018280.15	SLC11A1
Brain Lower Grade Glioma	Temozolomide	F	ENSG00000204252.11	HLA-DOA
Brain Lower Grade Glioma	Temozolomide	F	ENSG00000267121.4	CTD-2020K17.1
Brain Lower Grade Glioma	Temozolomide	F	ENSG00000122122.9	SASH3
Brain Lower Grade Glioma	Temozolomide	F	ENSG00000105339.9	DENND3
Brain Lower Grade Glioma	Temozolomide	F	ENSG00000133574.8	GIMAP4
Brain Lower Grade Glioma	Temozolomide	F	ENSG00000067182.6	TNFRSF1A
Brain Lower Grade Glioma	Temozolomide	F	ENSG00000184216.10	IRAK1
Brain Lower Grade Glioma	Temozolomide	F	ENSG00000153029.13	MR1
Brain Lower Grade Glioma	Temozolomide	F	ENSG00000026508.15	CD44
Brain Lower Grade Glioma	Temozolomide	F	ENSG00000260822.1	GS1-358P8.4
Brain Lower Grade Glioma	Temozolomide	F	ENSG00000128335.12	APOL2
Brain Lower Grade Glioma	Temozolomide	F	ENSG00000145247.10	OCIAD2
Brain Lower Grade Glioma	Temozolomide	G	ENSG00000102174.8	PHEX
Brain Lower Grade Glioma	Temozolomide	G	ENSG00000138193.13	PLCE1
Brain Lower Grade Glioma	Temozolomide	G	ENSG00000272456.1	CTD-2342N23.3
Brain Lower Grade Glioma	Temozolomide	G	ENSG00000150773.9	PIH1D2
Brain Lower Grade Glioma	Temozolomide	G	ENSG00000106125.14	FAM188B
Brain Lower Grade Glioma	Temozolomide	G	ENSG00000072694.17	FCGR2B
Brain Lower Grade Glioma	Temozolomide	G	ENSG00000213753.9	CENPBD1P1
Brain Lower Grade Glioma	Temozolomide	G	ENSG00000204519.9	ZNF551
Brain Lower Grade Glioma	Temozolomide	G	ENSG00000181381.12	DDX60L
Brain Lower Grade Glioma	Temozolomide	G	ENSG00000224870.5	RP4-758J18.2
Brain Lower Grade Glioma	Temozolomide	G	ENSG00000173846.11	PLK3
Brain Lower Grade Glioma	Temozolomide	G	ENSG00000174197.15	MGA
Brain Lower Grade Glioma	Temozolomide	G	ENSG00000143178.11	TBX19
Brain Lower Grade Glioma	Temozolomide	G	ENSG00000121766.13	ZCCHC17
Brain Lower Grade Glioma	Temozolomide	G	ENSG00000147439.10	BIN3
Brain Lower Grade Glioma	Temozolomide	G	ENSG00000116663.9	FBXO6
Brain Lower Grade Glioma	Temozolomide	G	ENSG00000066336.10	SPI1
Brain Lower Grade Glioma	Temozolomide	G	ENSG00000197782.13	ZNF780A
Brain Lower Grade Glioma	Temozolomide	G	ENSG00000184898.6	RBM43
Brain Lower Grade Glioma	Temozolomide	G	ENSG00000255750.4	RP11-283G6.5
Brain Lower Grade Glioma	Temozolomide	G	ENSG00000256683.5	ZNF350
Brain Lower Grade Glioma	Temozolomide	G	ENSG00000163508.11	EOMES
Brain Lower Grade Glioma	Temozolomide	G	ENSG00000162694.12	EXTL2
Brain Lower Grade Glioma	Temozolomide	G	ENSG00000154451.13	GBP5
Brain Lower Grade Glioma	Temozolomide	G	ENSG00000182487.11	NCF1B
Brain Lower Grade Glioma	Temozolomide	G	ENSG00000174946.6	GPR171
Brain Lower Grade Glioma	Temozolomide	G	ENSG00000155366.15	RHOC
Brain Lower Grade Glioma	Temozolomide	G	ENSG00000138172.9	CALHM2
Brain Lower Grade Glioma	Temozolomide	G	ENSG00000115415.17	STAT1
Brain Lower Grade Glioma	Temozolomide	G	ENSG00000137496.16	IL18BP
Brain Lower Grade Glioma	Temozolomide	G	ENSG00000123815.10	ADCK4
Brain Lower Grade Glioma	Temozolomide	G	ENSG00000140931.18	CMTM3
Brain Lower Grade Glioma	Temozolomide	G	ENSG00000230191.1	RP4-725G10.3
Brain Lower Grade Glioma	Temozolomide	G	ENSG00000229391.6	HLA-DRB6
Brain Lower Grade Glioma	Temozolomide	G	ENSG00000162733.15	DDR2
Brain Lower Grade Glioma	Temozolomide	G	ENSG00000271930.1	RP11-44N12.5
Brain Lower Grade Glioma	Temozolomide	G	ENSG00000143891.15	GALM
Brain Lower Grade Glioma	Temozolomide	G	ENSG00000197956.8	S100A6
Brain Lower Grade Glioma	Temozolomide	G	ENSG00000171812.9	COL8A2
Brain Lower Grade Glioma	Temozolomide	G	ENSG00000188015.8	S100A3
Brain Lower Grade Glioma	Temozolomide	G	ENSG00000255569.1	TRAV1-1
Brain Lower Grade Glioma	Temozolomide	G	ENSG00000072135.11	PTPN18
Brain Lower Grade Glioma	Temozolomide	G	ENSG00000105967.14	TFEC
Brain Lower Grade Glioma	Temozolomide	G	ENSG00000162692.9	VCAM1
Brain Lower Grade Glioma	Temozolomide	G	ENSG00000174130.11	TLR6
Brain Lower Grade Glioma	Temozolomide	G	ENSG00000237522.1	NONOP2
Brain Lower Grade Glioma	Temozolomide	G	ENSG00000135899.15	SP110
Brain Lower Grade Glioma	Temozolomide	G	ENSG00000155530.2	LRGUK
Brain Lower Grade Glioma	Temozolomide	G	ENSG00000025708.11	TYMP
Brain Lower Grade Glioma	Temozolomide	G	ENSG00000071967.10	CYBRD1
Brain Lower Grade Glioma	Temozolomide	G	ENSG00000117151.11	CTBS
Brain Lower Grade Glioma	Temozolomide	G	ENSG00000204642.12	HLA-F
Brain Lower Grade Glioma	Temozolomide	G	ENSG00000167378.7	IRGQ
Brain Lower Grade Glioma	Temozolomide	G	ENSG00000152580.8	IGSF10
Brain Lower Grade Glioma	Temozolomide	G	ENSG00000231586.2	RPS23P9
Brain Lower Grade Glioma	Temozolomide	G	ENSG00000116205.9	TCEANC2
Brain Lower Grade Glioma	Temozolomide	G	ENSG00000163840.8	DTX3L
Brain Lower Grade Glioma	Temozolomide	G	ENSG00000090554.11	FLT3LG
Brain Lower Grade Glioma	Temozolomide	G	ENSG00000140092.13	FBLN5
Brain Lower Grade Glioma	Temozolomide	G	ENSG00000254670.1	CTC-497E21.3
Brain Lower Grade Glioma	Temozolomide	G	ENSG00000172738.10	TMEM217
Brain Lower Grade Glioma	Temozolomide	G	ENSG00000224557.6	HLA-DPB2
Brain Lower Grade Glioma	Temozolomide	G	ENSG00000243066.3	RN7SL842P
Brain Lower Grade Glioma	Temozolomide	G	ENSG00000132357.12	CARD6
Brain Lower Grade Glioma	Temozolomide	G	ENSG00000175294.5	CATSPER1
Brain Lower Grade Glioma	Temozolomide	G	ENSG00000188786.9	MTF1
Brain Lower Grade Glioma	Temozolomide	G	ENSG00000116641.14	DOCK7
Brain Lower Grade Glioma	Temozolomide	G	ENSG00000198887.8	SMC5
Brain Lower Grade Glioma	Temozolomide	G	ENSG00000073331.16	ALPK1
Brain Lower Grade Glioma	Temozolomide	G	ENSG00000211694.2	TRGV10
Brain Lower Grade Glioma	Temozolomide	G	ENSG00000085514.14	PILRA
Brain Lower Grade Glioma	Temozolomide	G	ENSG00000131401.10	NAPSB
Brain Lower Grade Glioma	Temozolomide	G	ENSG00000226036.1	RP11-338C15.2
Brain Lower Grade Glioma	Temozolomide	G	ENSG00000075151.18	EIF4G3
Brain Lower Grade Glioma	Temozolomide	G	ENSG00000107201.8	DDX58
Brain Lower Grade Glioma	Temozolomide	G	ENSG00000140830.7	TXNL4B
Brain Lower Grade Glioma	Temozolomide	G	ENSG00000167613.14	LAIR1
Brain Lower Grade Glioma	Temozolomide	G	ENSG00000235568.5	NFAM1
Brain Lower Grade Glioma	Temozolomide	G	ENSG00000116922.13	C1orf109
Brain Lower Grade Glioma	Temozolomide	G	ENSG00000047457.12	CP
Brain Lower Grade Glioma	Temozolomide	G	ENSG00000137078.7	SIT1
Brain Lower Grade Glioma	Temozolomide	G	ENSG00000186470.12	BTN3A2
Brain Lower Grade Glioma	Temozolomide	G	ENSG00000180638.16	SLC47A2
Brain Lower Grade Glioma	Temozolomide	G	ENSG00000132274.14	TRIM22
Brain Lower Grade Glioma	Temozolomide	G	ENSG00000133321.9	RARRES3
Brain Lower Grade Glioma	Temozolomide	G	ENSG00000168421.11	RHOH
Brain Lower Grade Glioma	Temozolomide	G	ENSG00000250742.1	RP11-834C11.4
Brain Lower Grade Glioma	Temozolomide	G	ENSG00000163867.15	ZMYM6
Brain Lower Grade Glioma	Temozolomide	G	ENSG00000005243.8	COPZ2
Brain Lower Grade Glioma	Temozolomide	G	ENSG00000146285.12	SCML4
Brain Lower Grade Glioma	Temozolomide	G	ENSG00000137965.9	IFI44
Brain Lower Grade Glioma	Temozolomide	G	ENSG00000238121.4	LINC00426
Brain Lower Grade Glioma	Temozolomide	G	ENSG00000104879.4	CKM
Brain Lower Grade Glioma	Temozolomide	G	ENSG00000124275.13	MTRR
Brain Lower Grade Glioma	Temozolomide	G	ENSG00000134744.12	ZCCHC11
Brain Lower Grade Glioma	Temozolomide	G	ENSG00000162377.5	COA7
Brain Lower Grade Glioma	Temozolomide	G	ENSG00000102445.17	KIAA0226L
Brain Lower Grade Glioma	Temozolomide	G	ENSG00000173193.12	PARP14
Brain Lower Grade Glioma	Temozolomide	G	ENSG00000108828.14	VAT1
Brain Lower Grade Glioma	Temozolomide	G	ENSG00000119535.16	CSF3R
Brain Lower Grade Glioma	Temozolomide	G	ENSG00000197568.12	HHLA3
Brain Lower Grade Glioma	Temozolomide	G	ENSG00000161955.15	TNFSF13
Brain Lower Grade Glioma	Temozolomide	G	ENSG00000105483.15	CARD8
Brain Lower Grade Glioma	Temozolomide	G	ENSG00000110934.9	BIN2
Brain Lower Grade Glioma	Temozolomide	G	ENSG00000019582.13	CD74
Brain Lower Grade Glioma	Temozolomide	G	ENSG00000244413.1	RP11-1057B8.1
Brain Lower Grade Glioma	Temozolomide	G	ENSG00000105835.10	NAMPT
Brain Lower Grade Glioma	Temozolomide	G	ENSG00000134255.12	CEPT1
Brain Lower Grade Glioma	Temozolomide	G	ENSG00000273445.1	RP11-1399P15.1
Brain Lower Grade Glioma	Temozolomide	G	ENSG00000087253.10	LPCAT2
Brain Lower Grade Glioma	Temozolomide	G	ENSG00000233038.4	AC011899.9
Brain Lower Grade Glioma	Temozolomide	G	ENSG00000135205.13	CCDC146
Brain Lower Grade Glioma	Temozolomide	G	ENSG00000005469.10	CROT
Brain Lower Grade Glioma	Temozolomide	G	ENSG00000171700.12	RGS19
Brain Lower Grade Glioma	Temozolomide	G	ENSG00000122043.9	LINC00544
Brain Lower Grade Glioma	Temozolomide	G	ENSG00000116266.9	STXBP3
Brain Lower Grade Glioma	Temozolomide	G	ENSG00000083844.9	ZNF264
Brain Lower Grade Glioma	Temozolomide	G	ENSG00000124299.12	PEPD
Brain Lower Grade Glioma	Temozolomide	G	ENSG00000156804.6	FBXO32
Brain Lower Grade Glioma	Temozolomide	G	ENSG00000105072.7	C19orf44
Brain Lower Grade Glioma	Temozolomide	G	ENSG00000162614.17	NEXN
Brain Lower Grade Glioma	Temozolomide	G	ENSG00000198885.8	ITPRIPL1
Brain Lower Grade Glioma	Temozolomide	G	ENSG00000197576.12	HOXA4
Brain Lower Grade Glioma	Temozolomide	G	ENSG00000168310.9	IRF2
Brain Lower Grade Glioma	Temozolomide	G	ENSG00000258826.4	RP11-300J18.1
Brain Lower Grade Glioma	Temozolomide	G	ENSG00000250103.2	RP11-380D23.2
Brain Lower Grade Glioma	Temozolomide	G	ENSG00000014914.18	MTMR11
Brain Lower Grade Glioma	Temozolomide	G	ENSG00000162430.15	SEPN1
Brain Lower Grade Glioma	Temozolomide	G	ENSG00000132383.10	RPA1
Brain Lower Grade Glioma	Temozolomide	G	ENSG00000163600.11	ICOS
Brain Lower Grade Glioma	Temozolomide	G	ENSG00000115267.5	IFIH1
Brain Lower Grade Glioma	Temozolomide	G	ENSG00000002549.11	LAP3
Brain Lower Grade Glioma	Temozolomide	G	ENSG00000104626.13	ERI1
Brain Lower Grade Glioma	Temozolomide	G	ENSG00000140030.5	GPR65
Brain Lower Grade Glioma	Temozolomide	G	ENSG00000180917.15	CMTR2
Brain Lower Grade Glioma	Temozolomide	G	ENSG00000178685.12	PARP10
Brain Lower Grade Glioma	Temozolomide	G	ENSG00000197619.12	ZNF615
Brain Lower Grade Glioma	Temozolomide	G	ENSG00000100450.11	GZMH
Brain Lower Grade Glioma	Temozolomide	G	ENSG00000121417.12	ZNF211
Brain Lower Grade Glioma	Temozolomide	G	ENSG00000164879.6	CA3
Brain Lower Grade Glioma	Temozolomide	G	ENSG00000167286.8	CD3D
Brain Lower Grade Glioma	Temozolomide	G	ENSG00000131378.12	RFTN1
Brain Lower Grade Glioma	Temozolomide	G	ENSG00000253508.1	RP1-170O19.14
Brain Lower Grade Glioma	Temozolomide	G	ENSG00000203747.8	FCGR3A
Brain Lower Grade Glioma	Temozolomide	G	ENSG00000206337.9	HCP5
Brain Lower Grade Glioma	Temozolomide	G	ENSG00000188906.12	LRRK2
Brain Lower Grade Glioma	Temozolomide	G	ENSG00000123609.9	NMI
Brain Lower Grade Glioma	Temozolomide	G	ENSG00000017427.14	IGF1
Brain Lower Grade Glioma	Temozolomide	G	ENSG00000172037.12	LAMB2
Brain Lower Grade Glioma	Temozolomide	G	ENSG00000135114.11	OASL
Brain Lower Grade Glioma	Temozolomide	G	ENSG00000157933.9	SKI
Brain Lower Grade Glioma	Temozolomide	G	ENSG00000168679.16	SLC16A4
Brain Lower Grade Glioma	Temozolomide	G	ENSG00000179029.13	TMEM107
Brain Lower Grade Glioma	Temozolomide	G	ENSG00000079432.6	CIC
Brain Lower Grade Glioma	Temozolomide	G	ENSG00000006652.12	IFRD1
Brain Lower Grade Glioma	Temozolomide	G	ENSG00000134061.5	CD180
Brain Lower Grade Glioma	Temozolomide	G	ENSG00000122484.8	RPAP2
Brain Lower Grade Glioma	Temozolomide	G	ENSG00000143641.9	GALNT2
Brain Lower Grade Glioma	Temozolomide	G	ENSG00000196126.9	HLA-DRB1
Brain Lower Grade Glioma	Temozolomide	G	ENSG00000096060.13	FKBP5
Brain Lower Grade Glioma	Temozolomide	G	ENSG00000280594.1	AP000432.1
Brain Lower Grade Glioma	Temozolomide	G	ENSG00000164674.14	SYTL3
Brain Lower Grade Glioma	Temozolomide	G	ENSG00000164307.11	ERAP1
Brain Lower Grade Glioma	Temozolomide	G	ENSG00000205403.11	CFI
Brain Lower Grade Glioma	Temozolomide	G	ENSG00000261359.2	PYCARD-AS1
Brain Lower Grade Glioma	Temozolomide	G	ENSG00000160185.12	UBASH3A
Brain Lower Grade Glioma	Temozolomide	G	ENSG00000059377.14	TBXAS1
Brain Lower Grade Glioma	Temozolomide	G	ENSG00000198483.11	ANKRD35
Brain Lower Grade Glioma	Temozolomide	G	ENSG00000247774.5	PCED1B-AS1
Brain Lower Grade Glioma	Temozolomide	G	ENSG00000244482.8	LILRA6
Brain Lower Grade Glioma	Temozolomide	G	ENSG00000124813.19	RUNX2
Brain Lower Grade Glioma	Temozolomide	G	ENSG00000118508.4	RAB32
Brain Lower Grade Glioma	Temozolomide	G	ENSG00000153936.15	HS2ST1
Brain Lower Grade Glioma	Temozolomide	G	ENSG00000241399.5	CD302
Brain Lower Grade Glioma	Temozolomide	G	ENSG00000172322.12	CLEC12A
Brain Lower Grade Glioma	Temozolomide	G	ENSG00000198203.8	SULT1C2
Brain Lower Grade Glioma	Temozolomide	G	ENSG00000134242.14	PTPN22
Brain Lower Grade Glioma	Temozolomide	G	ENSG00000093072.14	CECR1
Brain Lower Grade Glioma	Temozolomide	G	ENSG00000188283.10	ZNF383
Brain Lower Grade Glioma	Temozolomide	G	ENSG00000054116.10	TRAPPC3
Brain Lower Grade Glioma	Temozolomide	G	ENSG00000198198.12	SZT2
Brain Lower Grade Glioma	Temozolomide	G	ENSG00000143226.12	FCGR2A
Brain Lower Grade Glioma	Temozolomide	G	ENSG00000182179.9	UBA7
Brain Lower Grade Glioma	Temozolomide	G	ENSG00000259711.1	CTD-3032H12.2
Brain Lower Grade Glioma	Temozolomide	G	ENSG00000126698.9	DNAJC8
Brain Lower Grade Glioma	Temozolomide	G	ENSG00000198482.9	ZNF808
Brain Lower Grade Glioma	Temozolomide	G	ENSG00000163755.7	HPS3
Brain Lower Grade Glioma	Temozolomide	G	ENSG00000131196.16	NFATC1
Brain Lower Grade Glioma	Temozolomide	G	ENSG00000169504.13	CLIC4
Brain Lower Grade Glioma	Temozolomide	G	ENSG00000241657.1	TRBV11-2
Brain Lower Grade Glioma	Temozolomide	G	ENSG00000269460.1	AC093063.3
Brain Lower Grade Glioma	Temozolomide	G	ENSG00000253525.1	CTD-2114J12.1
Brain Lower Grade Glioma	Temozolomide	G	ENSG00000117054.12	ACADM
Brain Lower Grade Glioma	Temozolomide	G	ENSG00000097033.13	SH3GLB1
Brain Lower Grade Glioma	Temozolomide	G	ENSG00000185862.6	EVI2B
Brain Lower Grade Glioma	Temozolomide	G	ENSG00000258634.3	RP4-773N10.4
Brain Lower Grade Glioma	Temozolomide	G	ENSG00000181817.5	LSM10
Brain Lower Grade Glioma	Temozolomide	G	ENSG00000226312.6	CFLAR-AS1
Brain Lower Grade Glioma	Temozolomide	G	ENSG00000196843.14	ARID5A
Brain Lower Grade Glioma	Temozolomide	G	ENSG00000269896.2	RP4-740C4.5
Brain Lower Grade Glioma	Temozolomide	G	ENSG00000128510.9	CPA4
Brain Lower Grade Glioma	Temozolomide	G	ENSG00000275202.1	RP11-156K23.3
Brain Lower Grade Glioma	Temozolomide	G	ENSG00000117091.8	CD48
Brain Lower Grade Glioma	Temozolomide	G	ENSG00000262222.1	RP11-876N24.4
Brain Lower Grade Glioma	Temozolomide	G	ENSG00000225062.1	CATIP-AS1
Brain Lower Grade Glioma	Temozolomide	G	ENSG00000168807.15	SNTB2
Brain Lower Grade Glioma	Temozolomide	G	ENSG00000115825.8	PRKD3
Brain Lower Grade Glioma	Temozolomide	G	ENSG00000178229.7	ZNF543
Brain Lower Grade Glioma	Temozolomide	G	ENSG00000067066.15	SP100
Brain Lower Grade Glioma	Temozolomide	G	ENSG00000089012.13	SIRPG
Brain Lower Grade Glioma	Temozolomide	G	ENSG00000234828.6	RP11-526A4.1
Brain Lower Grade Glioma	Temozolomide	G	ENSG00000145246.12	ATP10D
Brain Lower Grade Glioma	Temozolomide	G	ENSG00000168765.14	GSTM4
Brain Lower Grade Glioma	Temozolomide	G	ENSG00000081237.17	PTPRC
Brain Lower Grade Glioma	Temozolomide	G	ENSG00000111145.6	ELK3
Brain Lower Grade Glioma	Temozolomide	G	ENSG00000186074.17	CD300LF
Brain Lower Grade Glioma	Temozolomide	G	ENSG00000154059.8	IMPACT
Brain Lower Grade Glioma	Temozolomide	G	ENSG00000227922.1	SPTLC1P5
Brain Lower Grade Glioma	Temozolomide	G	ENSG00000173221.12	GLRX
Brain Lower Grade Glioma	Temozolomide	G	ENSG00000134070.4	IRAK2
Brain Lower Grade Glioma	Temozolomide	G	ENSG00000243725.5	TTC4
Brain Lower Grade Glioma	Temozolomide	G	ENSG00000105939.11	ZC3HAV1
Brain Lower Grade Glioma	Temozolomide	G	ENSG00000237181.1	AC147651.4
Brain Lower Grade Glioma	Temozolomide	G	ENSG00000106066.12	CPVL
Brain Lower Grade Glioma	Temozolomide	G	ENSG00000135842.15	FAM129A
Brain Lower Grade Glioma	Temozolomide	G	ENSG00000138496.15	PARP9
Brain Lower Grade Glioma	Temozolomide	G	ENSG00000153790.10	C7orf31
Brain Lower Grade Glioma	Temozolomide	G	ENSG00000233527.7	ZNF529-AS1
Brain Lower Grade Glioma	Temozolomide	G	ENSG00000066557.5	LRRC40
Brain Lower Grade Glioma	Temozolomide	G	ENSG00000136783.9	NIPSNAP3A
Brain Lower Grade Glioma	Temozolomide	G	ENSG00000133246.10	PRAM1
Brain Lower Grade Glioma	Temozolomide	G	ENSG00000177409.10	SAMD9L
Brain Lower Grade Glioma	Temozolomide	G	ENSG00000117090.13	SLAMF1
Brain Lower Grade Glioma	Temozolomide	G	ENSG00000104951.14	IL4I1
Brain Lower Grade Glioma	Temozolomide	G	ENSG00000011422.10	PLAUR
Brain Lower Grade Glioma	Temozolomide	G	ENSG00000136235.14	GPNMB
Brain Lower Grade Glioma	Temozolomide	G	ENSG00000229694.5	RP11-305L7.6
Brain Lower Grade Glioma	Temozolomide	G	ENSG00000155363.17	MOV10
Brain Lower Grade Glioma	Temozolomide	G	ENSG00000164011.16	ZNF691
Brain Lower Grade Glioma	Temozolomide	G	ENSG00000186594.11	MIR22HG
Brain Lower Grade Glioma	Temozolomide	G	ENSG00000196182.9	STK40
Brain Lower Grade Glioma	Temozolomide	G	ENSG00000068724.14	TTC7A
Brain Lower Grade Glioma	Temozolomide	G	ENSG00000164342.11	TLR3
Brain Lower Grade Glioma	Temozolomide	G	ENSG00000174151.13	CYB561D1
Brain Lower Grade Glioma	Temozolomide	G	ENSG00000205622.8	AF064858.6
Brain Lower Grade Glioma	Temozolomide	G	ENSG00000263429.3	LINC00675
Brain Lower Grade Glioma	Temozolomide	G	ENSG00000162654.8	GBP4
Brain Lower Grade Glioma	Temozolomide	G	ENSG00000117228.9	GBP1
Brain Lower Grade Glioma	Temozolomide	G	ENSG00000243687.1	RP11-432B6.1
Brain Lower Grade Glioma	Temozolomide	G	ENSG00000163219.10	ARHGAP25
Brain Lower Grade Glioma	Temozolomide	G	ENSG00000182511.10	FES
Brain Lower Grade Glioma	Temozolomide	G	ENSG00000242324.1	RP4-576H24.2
Brain Lower Grade Glioma	Temozolomide	G	ENSG00000105851.9	PIK3CG
Brain Lower Grade Glioma	Temozolomide	G	ENSG00000116473.13	RAP1A
Brain Lower Grade Glioma	Temozolomide	G	ENSG00000205542.9	TMSB4X
Brain Lower Grade Glioma	Temozolomide	G	ENSG00000130066.15	SAT1
Brain Lower Grade Glioma	Temozolomide	G	ENSG00000186152.6	LILRP1
Brain Lower Grade Glioma	Temozolomide	G	ENSG00000228436.2	RP5-864K19.4
Brain Lower Grade Glioma	Temozolomide	G	ENSG00000136720.6	HS6ST1
Brain Lower Grade Glioma	Temozolomide	G	ENSG00000183813.6	CCR4
Brain Lower Grade Glioma	Temozolomide	G	ENSG00000255200.1	AP003068.18
Brain Lower Grade Glioma	Temozolomide	G	ENSG00000119729.9	RHOQ
Brain Lower Grade Glioma	Temozolomide	G	ENSG00000038945.13	MSR1
Brain Lower Grade Glioma	Temozolomide	G	ENSG00000146094.12	DOK3
Brain Lower Grade Glioma	Temozolomide	G	ENSG00000225285.1	RP4-758J18.10
Brain Lower Grade Glioma	Temozolomide	G	ENSG00000231389.6	HLA-DPA1
Brain Lower Grade Glioma	Temozolomide	G	ENSG00000122592.7	HOXA7
Brain Lower Grade Glioma	Temozolomide	G	ENSG00000102359.5	SRPX2
Brain Lower Grade Glioma	Temozolomide	G	ENSG00000162814.9	SPATA17
Brain Lower Grade Glioma	Temozolomide	G	ENSG00000180336.16	C17orf104
Brain Lower Grade Glioma	Temozolomide	G	ENSG00000168060.13	NAALADL1
Brain Lower Grade Glioma	Temozolomide	G	ENSG00000188483.7	IER5L
Brain Lower Grade Glioma	Temozolomide	G	ENSG00000158423.15	RIBC1
Brain Lower Grade Glioma	Temozolomide	G	ENSG00000126088.11	UROD
Brain Lower Grade Glioma	Temozolomide	G	ENSG00000126070.17	AGO3
Brain Lower Grade Glioma	Temozolomide	G	ENSG00000131873.5	CHSY1
Brain Lower Grade Glioma	Temozolomide	G	ENSG00000116824.4	CD2
Brain Lower Grade Glioma	Temozolomide	G	ENSG00000000938.11	FGR
Brain Lower Grade Glioma	Temozolomide	G	ENSG00000156265.14	MAP3K7CL
Brain Lower Grade Glioma	Temozolomide	G	ENSG00000137474.18	MYO7A
Brain Lower Grade Glioma	Temozolomide	G	ENSG00000228192.6	RP11-342M1.3
Brain Lower Grade Glioma	Temozolomide	G	ENSG00000121594.10	CD80
Brain Lower Grade Glioma	Temozolomide	G	ENSG00000103005.10	USB1
Brain Lower Grade Glioma	Temozolomide	G	ENSG00000211776.2	TRAV2
Brain Lower Grade Glioma	Temozolomide	G	ENSG00000188389.9	PDCD1
Brain Lower Grade Glioma	Temozolomide	G	ENSG00000183486.11	MX2
Brain Lower Grade Glioma	Temozolomide	G	ENSG00000100592.14	DAAM1
Brain Lower Grade Glioma	Temozolomide	G	ENSG00000115607.8	IL18RAP
Brain Lower Grade Glioma	Temozolomide	G	ENSG00000118855.17	MFSD1
Brain Lower Grade Glioma	Temozolomide	G	ENSG00000026025.12	VIM
Brain Lower Grade Glioma	Temozolomide	G	ENSG00000271272.1	RP11-510P12.1
Brain Lower Grade Glioma	Temozolomide	G	ENSG00000117528.10	ABCD3
Brain Lower Grade Glioma	Temozolomide	G	ENSG00000115523.15	GNLY
Brain Lower Grade Glioma	Temozolomide	G	ENSG00000150782.10	IL18
Brain Lower Grade Glioma	Temozolomide	G	ENSG00000237416.5	RP11-465K1.2
Brain Lower Grade Glioma	Temozolomide	G	ENSG00000211788.2	TRAV13-1
Brain Lower Grade Glioma	Temozolomide	G	ENSG00000166263.12	STXBP4
Brain Lower Grade Glioma	Temozolomide	G	ENSG00000188641.11	DPYD
Brain Lower Grade Glioma	Temozolomide	G	ENSG00000186810.7	CXCR3
Brain Lower Grade Glioma	Temozolomide	G	ENSG00000259284.1	RP11-162I7.1
Brain Lower Grade Glioma	Temozolomide	G	ENSG00000280153.1	RP11-876N24.3
Brain Lower Grade Glioma	Temozolomide	G	ENSG00000128591.14	FLNC
Brain Lower Grade Glioma	Temozolomide	G	ENSG00000105261.6	OVOL3
Brain Lower Grade Glioma	Temozolomide	G	ENSG00000152518.6	ZFP36L2
Brain Lower Grade Glioma	Temozolomide	G	ENSG00000174574.14	AKIRIN1
Brain Lower Grade Glioma	Temozolomide	G	ENSG00000215717.5	TMEM167B
Brain Lower Grade Glioma	Temozolomide	G	ENSG00000171657.5	GPR82
Brain Lower Grade Glioma	Temozolomide	G	ENSG00000166398.11	KIAA0355
Brain Lower Grade Glioma	Temozolomide	G	ENSG00000124201.13	ZNFX1
Brain Lower Grade Glioma	Temozolomide	G	ENSG00000265415.1	CTD-2510F5.4
Brain Lower Grade Glioma	Temozolomide	G	ENSG00000117640.16	MTFR1L
Brain Lower Grade Glioma	Temozolomide	G	ENSG00000117281.14	CD160
Brain Lower Grade Glioma	Temozolomide	G	ENSG00000131941.6	RHPN2
Brain Lower Grade Glioma	Temozolomide	G	ENSG00000143333.6	RGS16
Brain Lower Grade Glioma	Temozolomide	G	ENSG00000106031.7	HOXA13
Brain Lower Grade Glioma	Temozolomide	G	ENSG00000006530.14	AGK
Brain Lower Grade Glioma	Temozolomide	G	ENSG00000115750.15	TAF1B
Brain Lower Grade Glioma	Temozolomide	G	ENSG00000201723.2	Y_RNA
Brain Lower Grade Glioma	Temozolomide	G	ENSG00000162384.12	C1orf123
Brain Lower Grade Glioma	Temozolomide	G	ENSG00000179583.16	CIITA
Brain Lower Grade Glioma	Temozolomide	G	ENSG00000008226.18	DLEC1
Brain Lower Grade Glioma	Temozolomide	G	ENSG00000125735.9	TNFSF14
Brain Lower Grade Glioma	Temozolomide	G	ENSG00000220999.3	AC017076.1
Brain Lower Grade Glioma	Temozolomide	G	ENSG00000187608.7	ISG15
Brain Lower Grade Glioma	Temozolomide	G	ENSG00000133216.15	EPHB2
Brain Lower Grade Glioma	Temozolomide	G	ENSG00000131724.9	IL13RA1
Brain Lower Grade Glioma	Temozolomide	G	ENSG00000214922.8	HLA-F-AS1
Brain Lower Grade Glioma	Temozolomide	G	ENSG00000141968.6	VAV1
Brain Lower Grade Glioma	Temozolomide	G	ENSG00000204267.12	TAP2
Brain Lower Grade Glioma	Temozolomide	G	ENSG00000258565.1	BLZF2P
Brain Lower Grade Glioma	Temozolomide	G	ENSG00000139192.10	TAPBPL
Brain Lower Grade Glioma	Temozolomide	G	ENSG00000174370.8	C11orf45
Brain Lower Grade Glioma	Temozolomide	G	ENSG00000011485.13	PPP5C
Brain Lower Grade Glioma	Temozolomide	G	ENSG00000143479.14	DYRK3
Brain Lower Grade Glioma	Temozolomide	G	ENSG00000086730.15	LAT2
Brain Lower Grade Glioma	Temozolomide	G	ENSG00000118454.11	ANKRD13C
Brain Lower Grade Glioma	Temozolomide	G	ENSG00000230404.1	RP5-855F14.2
Brain Lower Grade Glioma	Temozolomide	G	ENSG00000225217.1	HSPA7
Brain Lower Grade Glioma	Temozolomide	G	ENSG00000163453.10	IGFBP7
Brain Lower Grade Glioma	Temozolomide	G	ENSG00000111331.11	OAS3
Brain Lower Grade Glioma	Temozolomide	G	ENSG00000111335.11	OAS2
Brain Lower Grade Glioma	Temozolomide	G	ENSG00000138119.15	MYOF
Brain Lower Grade Glioma	Temozolomide	G	ENSG00000174021.9	GNG5
Brain Lower Grade Glioma	Temozolomide	G	ENSG00000117215.13	PLA2G2D
Brain Lower Grade Glioma	Temozolomide	G	ENSG00000160710.14	ADAR
Brain Lower Grade Glioma	Temozolomide	G	ENSG00000170909.12	OSCAR
Brain Lower Grade Glioma	Temozolomide	G	ENSG00000117450.12	PRDX1
Brain Lower Grade Glioma	Temozolomide	G	ENSG00000152443.11	ZNF776
Brain Lower Grade Glioma	Temozolomide	G	ENSG00000211778.2	TRAV4
Brain Lower Grade Glioma	Temozolomide	G	ENSG00000161929.13	SCIMP
Brain Lower Grade Glioma	Temozolomide	G	ENSG00000237845.1	RP5-940F7.2
Brain Lower Grade Glioma	Temozolomide	G	ENSG00000167380.15	ZNF226
Brain Lower Grade Glioma	Temozolomide	G	ENSG00000078369.16	GNB1
Brain Lower Grade Glioma	Temozolomide	G	ENSG00000089060.10	SLC8B1
Brain Lower Grade Glioma	Temozolomide	G	ENSG00000271581.1	XXbac-BPG248L24.12
Brain Lower Grade Glioma	Temozolomide	G	ENSG00000259503.1	RP11-543G18.1
Brain Lower Grade Glioma	Temozolomide	G	ENSG00000127951.5	FGL2
Brain Lower Grade Glioma	Temozolomide	G	ENSG00000172215.5	CXCR6
Brain Lower Grade Glioma	Temozolomide	G	ENSG00000100504.15	PYGL
Brain Lower Grade Glioma	Temozolomide	G	ENSG00000232229.4	LINC00865
Brain Lower Grade Glioma	Temozolomide	G	ENSG00000184730.9	APOBR
Brain Lower Grade Glioma	Temozolomide	G	ENSG00000134297.6	PLEKHA8P1
Brain Lower Grade Glioma	Temozolomide	G	ENSG00000197646.7	PDCD1LG2
Brain Lower Grade Glioma	Temozolomide	G	ENSG00000124256.13	ZBP1
Brain Lower Grade Glioma	Temozolomide	G	ENSG00000143110.10	C1orf162
Brain Lower Grade Glioma	Temozolomide	G	ENSG00000063438.15	AHRR
Brain Lower Grade Glioma	Temozolomide	G	ENSG00000277229.1	RP11-355N15.3
Brain Lower Grade Glioma	Temozolomide	G	ENSG00000117500.11	TMED5
Brain Lower Grade Glioma	Temozolomide	G	ENSG00000188993.3	LRRC66
Brain Lower Grade Glioma	Temozolomide	G	ENSG00000132485.11	ZRANB2
Brain Lower Grade Glioma	Temozolomide	G	ENSG00000168918.12	INPP5D
Brain Lower Grade Glioma	Temozolomide	G	ENSG00000234380.1	LINC01426
Brain Lower Grade Glioma	Temozolomide	G	ENSG00000132109.9	TRIM21
Brain Lower Grade Glioma	Temozolomide	G	ENSG00000187140.5	FOXD3
Brain Lower Grade Glioma	Temozolomide	G	ENSG00000134186.10	PRPF38B
Brain Lower Grade Glioma	Temozolomide	G	ENSG00000172164.12	SNTB1
Brain Lower Grade Glioma	Temozolomide	G	ENSG00000108846.14	ABCC3
Brain Lower Grade Glioma	Temozolomide	G	ENSG00000272150.4	NBPF25P
Brain Lower Grade Glioma	Temozolomide	G	ENSG00000278592.1	HOXA11-AS1_5
Brain Lower Grade Glioma	Temozolomide	G	ENSG00000112096.15	SOD2
Brain Lower Grade Glioma	Temozolomide	G	ENSG00000228826.2	RP11-344P13.4
Brain Lower Grade Glioma	Temozolomide	G	ENSG00000251044.2	CTD-2582M21.1
Brain Lower Grade Glioma	Temozolomide	G	ENSG00000134326.10	CMPK2
Brain Lower Grade Glioma	Temozolomide	G	ENSG00000142347.15	MYO1F
Brain Lower Grade Glioma	Temozolomide	G	ENSG00000251503.6	APITD1-CORT
Brain Lower Grade Glioma	Temozolomide	G	ENSG00000171631.13	P2RY6
Brain Lower Grade Glioma	Temozolomide	G	ENSG00000222009.7	BTBD19
Brain Lower Grade Glioma	Temozolomide	G	ENSG00000237125.7	HAND2-AS1
Brain Lower Grade Glioma	Temozolomide	G	ENSG00000211765.1	TRBJ2-2
Brain Lower Grade Glioma	Temozolomide	G	ENSG00000083812.10	ZNF324
Brain Lower Grade Glioma	Temozolomide	G	ENSG00000198353.7	HOXC4
Brain Lower Grade Glioma	Temozolomide	G	ENSG00000166928.9	MS4A14
Brain Lower Grade Glioma	Temozolomide	G	ENSG00000147869.4	CER1
Brain Lower Grade Glioma	Temozolomide	G	ENSG00000188785.10	ZNF548
Brain Lower Grade Glioma	Temozolomide	G	ENSG00000019991.14	HGF
Brain Lower Grade Glioma	Temozolomide	G	ENSG00000164949.6	GEM
Brain Lower Grade Glioma	Temozolomide	G	ENSG00000225492.5	GBP1P1
Brain Lower Grade Glioma	Temozolomide	G	ENSG00000197780.8	TAF13
Brain Lower Grade Glioma	Temozolomide	G	ENSG00000117226.10	GBP3
Brain Lower Grade Glioma	Temozolomide	G	ENSG00000105722.8	ERF
Brain Lower Grade Glioma	Temozolomide	G	ENSG00000251604.1	LINC01385
Brain Lower Grade Glioma	Temozolomide	G	ENSG00000184454.6	NCMAP
Brain Lower Grade Glioma	Temozolomide	G	ENSG00000269899.1	RP11-589N15.2
Brain Lower Grade Glioma	Temozolomide	G	ENSG00000068079.6	IFI35
Brain Lower Grade Glioma	Temozolomide	G	ENSG00000234398.1	AC134915.1
Brain Lower Grade Glioma	Temozolomide	G	ENSG00000134321.10	RSAD2
Brain Lower Grade Glioma	Temozolomide	G	ENSG00000116497.16	S100PBP
Brain Lower Grade Glioma	Temozolomide	G	ENSG00000106100.9	NOD1
Brain Lower Grade Glioma	Temozolomide	G	ENSG00000178163.6	ZNF518B
Brain Lower Grade Glioma	Temozolomide	G	ENSG00000256087.5	ZNF432
Brain Lower Grade Glioma	Temozolomide	G	ENSG00000197471.10	SPN
Brain Lower Grade Glioma	Temozolomide	G	ENSG00000124508.15	BTN2A2
Brain Lower Grade Glioma	Temozolomide	G	ENSG00000248693.1	CTD-2023M8.1
Brain Lower Grade Glioma	Temozolomide	G	ENSG00000142751.13	GPN2
Brain Lower Grade Glioma	Temozolomide	G	ENSG00000143851.14	PTPN7
Brain Lower Grade Glioma	Temozolomide	G	ENSG00000235318.3	AC005037.6
Brain Lower Grade Glioma	Temozolomide	G	ENSG00000116350.14	SRSF4
Brain Lower Grade Glioma	Temozolomide	G	ENSG00000198851.8	CD3E
Brain Lower Grade Glioma	Temozolomide	G	ENSG00000264456.1	RP11-848P1.2
Brain Lower Grade Glioma	Temozolomide	G	ENSG00000159403.14	C1R
Brain Lower Grade Glioma	Temozolomide	G	ENSG00000174586.9	ZNF497
Brain Lower Grade Glioma	Temozolomide	G	ENSG00000126246.8	IGFLR1
Brain Lower Grade Glioma	Temozolomide	G	ENSG00000134539.15	KLRD1
Brain Lower Grade Glioma	Temozolomide	G	ENSG00000165178.9	NCF1C
Brain Lower Grade Glioma	Temozolomide	G	ENSG00000106823.11	ECM2
Brain Lower Grade Glioma	Temozolomide	G	ENSG00000152763.15	WDR78
Brain Lower Grade Glioma	Temozolomide	G	ENSG00000144445.14	KANSL1L
Brain Lower Grade Glioma	Temozolomide	G	ENSG00000230521.1	HCG4P7
Brain Lower Grade Glioma	Temozolomide	G	ENSG00000089127.11	OAS1
Brain Lower Grade Glioma	Temozolomide	G	ENSG00000244682.6	FCGR2C
Brain Lower Grade Glioma	Temozolomide	G	ENSG00000145685.12	LHFPL2
Brain Lower Grade Glioma	Temozolomide	G	ENSG00000136279.17	DBNL
Brain Lower Grade Glioma	Temozolomide	G	ENSG00000132470.12	ITGB4
Brain Lower Grade Glioma	Temozolomide	G	ENSG00000009954.9	BAZ1B
Brain Lower Grade Glioma	Temozolomide	G	ENSG00000138964.15	PARVG
Brain Lower Grade Glioma	Temozolomide	G	ENSG00000010671.14	BTK
Brain Lower Grade Glioma	Temozolomide	G	ENSG00000137942.15	FNBP1L
Brain Lower Grade Glioma	Temozolomide	G	ENSG00000177606.6	JUN
Brain Lower Grade Glioma	Temozolomide	G	ENSG00000186272.11	ZNF17
Brain Lower Grade Glioma	Temozolomide	G	ENSG00000186230.6	ZNF749
Brain Lower Grade Glioma	Temozolomide	G	ENSG00000179134.13	SAMD4B
Brain Lower Grade Glioma	Temozolomide	G	ENSG00000168062.8	BATF2
Brain Lower Grade Glioma	Temozolomide	G	ENSG00000100336.16	APOL4
Brain Lower Grade Glioma	Temozolomide	G	ENSG00000273615.1	RP11-1136G4.2
Brain Lower Grade Glioma	Temozolomide	G	ENSG00000276231.3	PIK3R6
Brain Lower Grade Glioma	Temozolomide	G	ENSG00000033867.15	SLC4A7
Brain Lower Grade Glioma	Temozolomide	G	ENSG00000121068.12	TBX2
Brain Lower Grade Glioma	Temozolomide	G	ENSG00000164010.12	ERMAP
Brain Lower Grade Glioma	Temozolomide	G	ENSG00000244720.1	RP11-402J7.2
Brain Lower Grade Glioma	Temozolomide	G	ENSG00000116198.11	CEP104
Brain Lower Grade Glioma	Temozolomide	G	ENSG00000139178.9	C1RL
Brain Lower Grade Glioma	Temozolomide	G	ENSG00000169248.11	CXCL11
Brain Lower Grade Glioma	Temozolomide	G	ENSG00000267745.1	RP11-686D22.8
Brain Lower Grade Glioma	Temozolomide	G	ENSG00000113088.5	GZMK
Brain Lower Grade Glioma	Temozolomide	G	ENSG00000140853.14	NLRC5
Brain Lower Grade Glioma	Temozolomide	G	ENSG00000018408.13	WWTR1
Brain Lower Grade Glioma	Temozolomide	G	ENSG00000157578.12	LCA5L
Brain Lower Grade Glioma	Temozolomide	G	ENSG00000174125.6	TLR1
Brain Lower Grade Glioma	Temozolomide	G	ENSG00000204264.7	PSMB8
Brain Lower Grade Glioma	Temozolomide	G	ENSG00000236213.1	AC006369.2
Brain Lower Grade Glioma	Temozolomide	G	ENSG00000121743.3	GJA3
Brain Lower Grade Glioma	Temozolomide	G	ENSG00000132965.8	ALOX5AP
Brain Lower Grade Glioma	Temozolomide	G	ENSG00000206503.10	HLA-A
Brain Lower Grade Glioma	Temozolomide	G	ENSG00000256262.1	USP30-AS1
Brain Lower Grade Glioma	Temozolomide	G	ENSG00000141574.6	SECTM1
Brain Lower Grade Glioma	Temozolomide	G	ENSG00000009780.14	FAM76A
Brain Lower Grade Glioma	Temozolomide	G	ENSG00000006712.13	PAF1
Brain Lower Grade Glioma	Temozolomide	G	ENSG00000240440.1	AC007879.3
Brain Lower Grade Glioma	Temozolomide	G	ENSG00000245164.5	LINC00861
Brain Lower Grade Glioma	Temozolomide	G	ENSG00000253210.1	RP11-809O17.1
Brain Lower Grade Glioma	Temozolomide	G	ENSG00000204287.12	HLA-DRA
Brain Lower Grade Glioma	Temozolomide	G	ENSG00000188921.13	PTPLAD2
Brain Lower Grade Glioma	Temozolomide	G	ENSG00000225975.5	LINC01534
Brain Lower Grade Glioma	Temozolomide	G	ENSG00000026950.15	BTN3A1
Brain Lower Grade Glioma	Temozolomide	G	ENSG00000084112.13	SSH1
Brain Lower Grade Glioma	Temozolomide	G	ENSG00000145780.7	FEM1C
Brain Lower Grade Glioma	Temozolomide	G	ENSG00000171492.13	LRRC8D
Brain Lower Grade Glioma	Temozolomide	G	ENSG00000110665.10	C11orf21
Brain Lower Grade Glioma	Temozolomide	G	ENSG00000272325.1	NUDT3
Brain Lower Grade Glioma	Temozolomide	G	ENSG00000169413.2	RNASE6
Brain Lower Grade Glioma	Temozolomide	G	ENSG00000130303.11	BST2
Brain Lower Grade Glioma	Temozolomide	G	ENSG00000262370.4	RP11-473M20.9
Brain Lower Grade Glioma	Temozolomide	G	ENSG00000138684.6	IL21
Brain Lower Grade Glioma	Temozolomide	G	ENSG00000165507.8	C10orf10
Brain Lower Grade Glioma	Temozolomide	G	ENSG00000115461.4	IGFBP5
Brain Lower Grade Glioma	Temozolomide	G	ENSG00000146463.10	ZMYM4
Brain Lower Grade Glioma	Temozolomide	G	ENSG00000169871.11	TRIM56
Brain Lower Grade Glioma	Temozolomide	G	ENSG00000077254.13	USP33
Brain Lower Grade Glioma	Temozolomide	G	ENSG00000167637.15	ZNF283
Brain Lower Grade Glioma	Temozolomide	G	ENSG00000227145.1	IL21-AS1
Brain Lower Grade Glioma	Temozolomide	G	ENSG00000232098.3	CTD-2619J13.14
Brain Lower Grade Glioma	Temozolomide	G	ENSG00000106560.9	GIMAP2
Brain Lower Grade Glioma	Temozolomide	G	ENSG00000007341.17	ST7L
Brain Lower Grade Glioma	Temozolomide	G	ENSG00000204592.8	HLA-E
Brain Lower Grade Glioma	Temozolomide	G	ENSG00000277966.1	HOXA11-AS1_4
Brain Lower Grade Glioma	Temozolomide	G	ENSG00000185015.6	CA13
Brain Lower Grade Glioma	Temozolomide	G	ENSG00000139679.14	LPAR6
Brain Lower Grade Glioma	Temozolomide	G	ENSG00000184497.11	TMEM255B
Brain Lower Grade Glioma	Temozolomide	G	ENSG00000155465.17	SLC7A7
Brain Lower Grade Glioma	Temozolomide	G	ENSG00000231313.2	CLIC1P1
Brain Lower Grade Glioma	Temozolomide	G	ENSG00000172243.16	CLEC7A
Brain Lower Grade Glioma	Temozolomide	G	ENSG00000142961.13	MOB3C
Brain Lower Grade Glioma	Temozolomide	G	ENSG00000206820.1	RNU1-138P
Brain Lower Grade Glioma	Temozolomide	G	ENSG00000276597.1	TRBV11-3
Brain Lower Grade Glioma	Temozolomide	G	ENSG00000171574.16	ZNF584
Brain Lower Grade Glioma	Temozolomide	G	ENSG00000196735.10	HLA-DQA1
Brain Lower Grade Glioma	Temozolomide	G	ENSG00000258425.1	CTD-2207P18.1
Brain Lower Grade Glioma	Temozolomide	G	ENSG00000108798.7	ABI3
Brain Lower Grade Glioma	Temozolomide	G	ENSG00000132840.8	BHMT2
Brain Lower Grade Glioma	Temozolomide	G	ENSG00000185507.18	IRF7
Brain Lower Grade Glioma	Temozolomide	G	ENSG00000100342.19	APOL1
Brain Lower Grade Glioma	Temozolomide	G	ENSG00000130589.15	HELZ2
Brain Lower Grade Glioma	Temozolomide	G	ENSG00000254004.5	ZNF260
Brain Lower Grade Glioma	Temozolomide	G	ENSG00000173200.11	PARP15
Brain Lower Grade Glioma	Temozolomide	G	ENSG00000163154.5	TNFAIP8L2
Brain Lower Grade Glioma	Temozolomide	G	ENSG00000213846.4	AC098614.2
Brain Lower Grade Glioma	Temozolomide	G	ENSG00000169245.5	CXCL10
Brain Lower Grade Glioma	Temozolomide	G	ENSG00000251247.8	ZNF345
Brain Lower Grade Glioma	Temozolomide	G	ENSG00000120436.3	GPR31
Brain Lower Grade Glioma	Temozolomide	G	ENSG00000147400.8	CETN2
Brain Lower Grade Glioma	Temozolomide	G	ENSG00000083817.8	ZNF416
Brain Lower Grade Glioma	Temozolomide	G	ENSG00000181027.9	FKRP
Brain Lower Grade Glioma	Temozolomide	G	ENSG00000071051.12	NCK2
Brain Lower Grade Glioma	Temozolomide	G	ENSG00000158517.12	NCF1
Brain Lower Grade Glioma	Temozolomide	G	ENSG00000251369.7	ZNF550
Brain Lower Grade Glioma	Temozolomide	G	ENSG00000204460.3	AC079586.1
Brain Lower Grade Glioma	Temozolomide	G	ENSG00000042445.12	RETSAT
Brain Lower Grade Glioma	Temozolomide	G	ENSG00000256706.1	RP5-1096D14.3
Brain Lower Grade Glioma	Temozolomide	G	ENSG00000233184.5	RP11-421L21.3
Brain Lower Grade Glioma	Temozolomide	G	ENSG00000108679.11	LGALS3BP
Brain Lower Grade Glioma	Temozolomide	G	ENSG00000117643.13	MAN1C1
Brain Lower Grade Glioma	Temozolomide	G	ENSG00000168899.4	VAMP5
Brain Lower Grade Glioma	Temozolomide	G	ENSG00000135541.19	AHI1
Brain Lower Grade Glioma	Temozolomide	G	ENSG00000188313.11	PLSCR1
Brain Lower Grade Glioma	Temozolomide	G	ENSG00000175489.9	LRRC25
Brain Lower Grade Glioma	Temozolomide	G	ENSG00000224359.2	RP11-467I20.2
Brain Lower Grade Glioma	Temozolomide	G	ENSG00000129566.11	TEP1
Brain Lower Grade Glioma	Temozolomide	G	ENSG00000137752.21	CASP1
Brain Lower Grade Glioma	Temozolomide	G	ENSG00000106392.9	C1GALT1
Brain Lower Grade Glioma	Temozolomide	G	ENSG00000263556.2	RN7SL383P
Brain Lower Grade Glioma	Temozolomide	G	ENSG00000106565.16	TMEM176B
Brain Lower Grade Glioma	Temozolomide	G	ENSG00000176225.11	RTTN
Brain Lower Grade Glioma	Temozolomide	G	ENSG00000161813.19	LARP4
Brain Lower Grade Glioma	Temozolomide	G	ENSG00000183386.8	FHL3
Brain Lower Grade Glioma	Temozolomide	G	ENSG00000180353.9	HCLS1
Brain Lower Grade Glioma	Temozolomide	G	ENSG00000254057.1	RP3-388N13.3
Brain Lower Grade Glioma	Temozolomide	G	ENSG00000117751.16	PPP1R8
Brain Lower Grade Glioma	Temozolomide	G	ENSG00000213694.3	S1PR3
Brain Lower Grade Glioma	Temozolomide	G	ENSG00000085998.12	POMGNT1
Brain Lower Grade Glioma	Temozolomide	G	ENSG00000169083.14	AR
Brain Lower Grade Glioma	Temozolomide	G	ENSG00000129465.14	RIPK3
Brain Lower Grade Glioma	Temozolomide	G	ENSG00000204524.6	ZNF805
Brain Lower Grade Glioma	Temozolomide	G	ENSG00000138376.9	BARD1
Brain Lower Grade Glioma	Temozolomide	G	ENSG00000207571.1	MIR615
Brain Lower Grade Glioma	Temozolomide	G	ENSG00000158122.10	AAED1
Brain Lower Grade Glioma	Temozolomide	G	ENSG00000185338.4	SOCS1
Brain Lower Grade Glioma	Temozolomide	G	ENSG00000169499.13	PLEKHA2
Brain Lower Grade Glioma	Temozolomide	G	ENSG00000136628.16	EPRS
Brain Lower Grade Glioma	Temozolomide	G	ENSG00000229537.4	RP11-5P4.1
Brain Lower Grade Glioma	Temozolomide	G	ENSG00000187653.11	TMSB4XP8
Brain Lower Grade Glioma	Temozolomide	G	ENSG00000163803.11	PLB1
Brain Lower Grade Glioma	Temozolomide	G	ENSG00000164953.14	TMEM67
Brain Lower Grade Glioma	Temozolomide	G	ENSG00000197980.10	LEKR1
Brain Lower Grade Glioma	Temozolomide	G	ENSG00000101190.11	TCFL5
Brain Lower Grade Glioma	Temozolomide	G	ENSG00000101670.10	LIPG
Brain Lower Grade Glioma	Temozolomide	G	ENSG00000114982.16	KANSL3
Brain Lower Grade Glioma	Temozolomide	G	ENSG00000012779.9	ALOX5
Brain Lower Grade Glioma	Temozolomide	G	ENSG00000122482.19	ZNF644
Brain Lower Grade Glioma	Temozolomide	G	ENSG00000129116.16	PALLD
Brain Lower Grade Glioma	Temozolomide	G	ENSG00000166710.16	B2M
Brain Lower Grade Glioma	Temozolomide	G	ENSG00000125945.13	ZNF436
Brain Lower Grade Glioma	Temozolomide	G	ENSG00000182326.13	C1S
Brain Lower Grade Glioma	Temozolomide	G	ENSG00000182183.13	FAM159A
Brain Lower Grade Glioma	Temozolomide	G	ENSG00000204577.10	LILRB3
Brain Lower Grade Glioma	Temozolomide	G	ENSG00000023902.12	PLEKHO1
Brain Lower Grade Glioma	Temozolomide	G	ENSG00000137628.15	DDX60
Brain Lower Grade Glioma	Temozolomide	G	ENSG00000204852.14	TCTN1
Brain Lower Grade Glioma	Temozolomide	G	ENSG00000185436.10	IFNLR1
Brain Lower Grade Glioma	Temozolomide	G	ENSG00000250436.1	RP11-622A1.2
Brain Lower Grade Glioma	Temozolomide	G	ENSG00000116786.10	PLEKHM2
Brain Lower Grade Glioma	Temozolomide	G	ENSG00000259171.1	RP11-903H12.5
Brain Lower Grade Glioma	Temozolomide	G	ENSG00000110057.6	UNC93B1
Brain Lower Grade Glioma	Temozolomide	G	ENSG00000158714.9	SLAMF8
Brain Lower Grade Glioma	Temozolomide	G	ENSG00000221963.5	APOL6
Brain Lower Grade Glioma	Temozolomide	G	ENSG00000245848.2	CEBPA
Brain Lower Grade Glioma	Temozolomide	G	ENSG00000246582.2	RP11-1149O23.3
Brain Lower Grade Glioma	Temozolomide	G	ENSG00000175505.10	CLCF1
Brain Lower Grade Glioma	Temozolomide	G	ENSG00000196357.10	ZNF565
Brain Lower Grade Glioma	Temozolomide	G	ENSG00000118655.4	DCLRE1B
Brain Lower Grade Glioma	Temozolomide	G	ENSG00000280123.1	RP11-267M23.1
Brain Lower Grade Glioma	Temozolomide	G	ENSG00000223865.9	HLA-DPB1
Brain Lower Grade Glioma	Temozolomide	G	ENSG00000111252.9	SH2B3
Brain Lower Grade Glioma	Temozolomide	G	ENSG00000204525.13	HLA-C
Brain Lower Grade Glioma	Temozolomide	G	ENSG00000100060.16	MFNG
Brain Lower Grade Glioma	Temozolomide	G	ENSG00000237987.1	RP11-503C24.2
Brain Lower Grade Glioma	Temozolomide	G	ENSG00000229769.2	TRBV10-2
Brain Lower Grade Glioma	Temozolomide	G	ENSG00000136514.2	RTP4
Brain Lower Grade Glioma	Temozolomide	G	ENSG00000141526.13	SLC16A3
Brain Lower Grade Glioma	Temozolomide	G	ENSG00000117174.9	ZNHIT6
Brain Lower Grade Glioma	Temozolomide	G	ENSG00000175857.7	GAPT
Brain Lower Grade Glioma	Temozolomide	G	ENSG00000127483.16	HP1BP3
Brain Lower Grade Glioma	Temozolomide	G	ENSG00000264419.1	MIR548AC
Brain Lower Grade Glioma	Temozolomide	G	ENSG00000124459.10	ZNF45
Brain Lower Grade Glioma	Temozolomide	G	ENSG00000133106.13	EPSTI1
Brain Lower Grade Glioma	Temozolomide	G	ENSG00000267216.1	AC010642.1
Brain Lower Grade Glioma	Temozolomide	G	ENSG00000160791.13	CCR5
Brain Lower Grade Glioma	Temozolomide	G	ENSG00000187808.4	SOWAHD
Brain Lower Grade Glioma	Temozolomide	G	ENSG00000215883.8	CYB5RL
Brain Lower Grade Glioma	Temozolomide	G	ENSG00000129680.14	MAP7D3
Brain Lower Grade Glioma	Temozolomide	G	ENSG00000181036.12	FCRL6
Brain Lower Grade Glioma	Temozolomide	G	ENSG00000127507.16	EMR2
Brain Lower Grade Glioma	Temozolomide	G	ENSG00000186409.13	CCDC30
Brain Lower Grade Glioma	Temozolomide	G	ENSG00000184012.10	TMPRSS2
Brain Lower Grade Glioma	Temozolomide	G	ENSG00000159882.11	ZNF230
Brain Lower Grade Glioma	Temozolomide	G	ENSG00000277089.3	AC069363.1
Brain Lower Grade Glioma	Temozolomide	G	ENSG00000137841.10	PLCB2
Brain Lower Grade Glioma	Temozolomide	G	ENSG00000170854.16	MINA
Brain Lower Grade Glioma	Temozolomide	G	ENSG00000229021.2	AL591893.1
Brain Lower Grade Glioma	Temozolomide	G	ENSG00000205730.6	ITPRIPL2
Brain Lower Grade Glioma	Temozolomide	G	ENSG00000181004.8	BBS12
Brain Lower Grade Glioma	Temozolomide	G	ENSG00000266865.5	RP11-848P1.9
Brain Lower Grade Glioma	Temozolomide	G	ENSG00000164111.13	ANXA5
Brain Lower Grade Glioma	Temozolomide	G	ENSG00000189233.10	NUGGC
Brain Lower Grade Glioma	Temozolomide	G	ENSG00000114473.12	IQCG
Brain Lower Grade Glioma	Temozolomide	G	ENSG00000211728.2	TRBV5-6
Brain Lower Grade Glioma	Temozolomide	G	ENSG00000205045.7	SLFN12L
Brain Lower Grade Glioma	Temozolomide	G	ENSG00000222047.7	C10orf55
Brain Lower Grade Glioma	Temozolomide	G	ENSG00000276747.1	PADI6
Brain Lower Grade Glioma	Temozolomide	G	ENSG00000224796.1	RPL32P1
Brain Lower Grade Glioma	Temozolomide	G	ENSG00000121940.14	CLCC1
Brain Lower Grade Glioma	Temozolomide	G	ENSG00000189042.12	ZNF567
Brain Lower Grade Glioma	Temozolomide	G	ENSG00000168394.10	TAP1
Brain Lower Grade Glioma	Temozolomide	G	ENSG00000174837.13	EMR1
Brain Lower Grade Glioma	Temozolomide	G	ENSG00000204540.9	PSORS1C1
Brain Lower Grade Glioma	Temozolomide	G	ENSG00000188807.11	TMEM201
Brain Lower Grade Glioma	Temozolomide	G	ENSG00000047578.11	KIAA0556
Brain Lower Grade Glioma	Temozolomide	G	ENSG00000104894.10	CD37
Brain Lower Grade Glioma	Temozolomide	G	ENSG00000116752.5	BCAS2
Brain Lower Grade Glioma	Temozolomide	G	ENSG00000153879.7	CEBPG
Brain Lower Grade Glioma	Temozolomide	G	ENSG00000186806.5	VSIG10L
Brain Lower Grade Glioma	Temozolomide	G	ENSG00000196209.11	SIRPB2
Brain Lower Grade Glioma	Temozolomide	G	ENSG00000079263.17	SP140
Brain Lower Grade Glioma	Temozolomide	G	ENSG00000179869.13	ABCA13
Brain Lower Grade Glioma	Temozolomide	G	ENSG00000101916.11	TLR8
Brain Lower Grade Glioma	Temozolomide	G	ENSG00000196141.11	SPATS2L
Brain Lower Grade Glioma	Temozolomide	G	ENSG00000250381.1	UNC93B4
Brain Lower Grade Glioma	Temozolomide	G	ENSG00000187796.12	CARD9
Brain Lower Grade Glioma	Temozolomide	G	ENSG00000173530.5	TNFRSF10D
Brain Lower Grade Glioma	Temozolomide	G	ENSG00000172116.20	CD8B
Brain Lower Grade Glioma	Temozolomide	G	ENSG00000116717.10	GADD45A
Brain Lower Grade Glioma	Temozolomide	G	ENSG00000227039.5	ITGB2-AS1
Brain Lower Grade Glioma	Temozolomide	G	ENSG00000266928.1	CTB-70G10.1
Brain Lower Grade Glioma	Temozolomide	G	ENSG00000105559.10	PLEKHA4
Brain Lower Grade Glioma	Temozolomide	G	ENSG00000185477.4	GPRIN3
Brain Lower Grade Glioma	Temozolomide	G	ENSG00000138646.7	HERC5
Brain Lower Grade Glioma	Temozolomide	G	ENSG00000159399.8	HK2
Brain Lower Grade Glioma	Temozolomide	G	ENSG00000278546.1	RP1-41C23.4
Brain Lower Grade Glioma	Temozolomide	G	ENSG00000059378.11	PARP12
Brain Lower Grade Glioma	Temozolomide	G	ENSG00000042493.14	CAPG
Brain Lower Grade Glioma	Temozolomide	G	ENSG00000168610.13	STAT3
Brain Lower Grade Glioma	Temozolomide	G	ENSG00000254389.3	RHPN1-AS1
Brain Lower Grade Glioma	Temozolomide	G	ENSG00000166278.13	C2
Brain Lower Grade Glioma	Temozolomide	G	ENSG00000104450.11	SPAG1
Brain Lower Grade Glioma	Temozolomide	G	ENSG00000145390.10	USP53
Brain Lower Grade Glioma	Temozolomide	G	ENSG00000126709.13	IFI6
Brain Lower Grade Glioma	Temozolomide	G	ENSG00000256514.1	AP003419.11
Brain Lower Grade Glioma	Temozolomide	G	ENSG00000279320.1	RP11-329N15.3
Brain Lower Grade Glioma	Temozolomide	G	ENSG00000152213.3	ARL11
Brain Lower Grade Glioma	Temozolomide	G	ENSG00000122861.14	PLAU
Brain Lower Grade Glioma	Temozolomide	G	ENSG00000175544.12	CABP4
Brain Lower Grade Glioma	Temozolomide	G	ENSG00000162521.17	RBBP4
Brain Lower Grade Glioma	Temozolomide	G	ENSG00000245080.5	RP11-320N21.1
Brain Lower Grade Glioma	Temozolomide	G	ENSG00000079739.14	PGM1
Brain Lower Grade Glioma	Temozolomide	G	ENSG00000256916.1	RP11-817J15.2
Brain Lower Grade Glioma	Temozolomide	G	ENSG00000233695.2	GAS6-AS1
Brain Lower Grade Glioma	Temozolomide	G	ENSG00000196924.13	FLNA
Brain Lower Grade Glioma	Temozolomide	G	ENSG00000186501.13	TMEM222
Brain Lower Grade Glioma	Temozolomide	G	ENSG00000267547.1	RP11-686D22.4
Brain Lower Grade Glioma	Temozolomide	G	ENSG00000204539.3	CDSN
Brain Lower Grade Glioma	Temozolomide	G	ENSG00000247311.2	CTC-441N14.2
Brain Lower Grade Glioma	Temozolomide	G	ENSG00000125454.10	SLC25A19
Brain Lower Grade Glioma	Temozolomide	G	ENSG00000142089.14	IFITM3
Brain Lower Grade Glioma	Temozolomide	G	ENSG00000124444.14	ZNF576
Brain Lower Grade Glioma	Temozolomide	G	ENSG00000116885.17	OSCP1
Brain Lower Grade Glioma	Temozolomide	G	ENSG00000137558.6	PI15
Brain Lower Grade Glioma	Temozolomide	G	ENSG00000233983.2	RP4-735N21.1
Brain Lower Grade Glioma	Temozolomide	G	ENSG00000197520.9	FAM177B
Brain Lower Grade Glioma	Temozolomide	G	ENSG00000242574.7	HLA-DMB
Brain Lower Grade Glioma	Temozolomide	G	ENSG00000166401.12	SERPINB8
Brain Lower Grade Glioma	Temozolomide	G	ENSG00000232368.1	FTLP2
Brain Lower Grade Glioma	Temozolomide	G	ENSG00000188305.5	C19orf35
Brain Lower Grade Glioma	Temozolomide	G	ENSG00000242902.1	RP11-309L24.2
Brain Lower Grade Glioma	Temozolomide	G	ENSG00000240065.6	PSMB9
Brain Lower Grade Glioma	Temozolomide	G	ENSG00000018280.15	SLC11A1
Brain Lower Grade Glioma	Temozolomide	G	ENSG00000204261.7	PSMB8-AS1
Brain Lower Grade Glioma	Temozolomide	G	ENSG00000204252.11	HLA-DOA
Brain Lower Grade Glioma	Temozolomide	G	ENSG00000117834.11	SLC5A9
Brain Lower Grade Glioma	Temozolomide	G	ENSG00000224389.7	C4B
Brain Lower Grade Glioma	Temozolomide	G	ENSG00000257452.1	RP1-71H24.1
Brain Lower Grade Glioma	Temozolomide	G	ENSG00000258788.3	RP11-404P21.9
Brain Lower Grade Glioma	Temozolomide	G	ENSG00000172123.11	SLFN12
Brain Lower Grade Glioma	Temozolomide	G	ENSG00000122122.9	SASH3
Brain Lower Grade Glioma	Temozolomide	G	ENSG00000105339.9	DENND3
Brain Lower Grade Glioma	Temozolomide	G	ENSG00000216490.3	IFI30
Brain Lower Grade Glioma	Temozolomide	G	ENSG00000180914.9	OXTR
Brain Lower Grade Glioma	Temozolomide	G	ENSG00000133574.8	GIMAP4
Brain Lower Grade Glioma	Temozolomide	G	ENSG00000001631.13	KRIT1
Brain Lower Grade Glioma	Temozolomide	G	ENSG00000198829.6	SUCNR1
Brain Lower Grade Glioma	Temozolomide	G	ENSG00000254750.1	CASP1P2
Brain Lower Grade Glioma	Temozolomide	G	ENSG00000105137.11	SYDE1
Brain Lower Grade Glioma	Temozolomide	G	ENSG00000125347.12	IRF1
Brain Lower Grade Glioma	Temozolomide	G	ENSG00000258331.1	RP11-118A3.1
Brain Lower Grade Glioma	Temozolomide	G	ENSG00000205413.6	SAMD9
Brain Lower Grade Glioma	Temozolomide	G	ENSG00000170439.6	METTL7B
Brain Lower Grade Glioma	Temozolomide	G	ENSG00000067182.6	TNFRSF1A
Brain Lower Grade Glioma	Temozolomide	G	ENSG00000260850.1	RP11-437L7.1
Brain Lower Grade Glioma	Temozolomide	G	ENSG00000229332.2	PGBD4P8
Brain Lower Grade Glioma	Temozolomide	G	ENSG00000153896.16	ZNF599
Brain Lower Grade Glioma	Temozolomide	G	ENSG00000198890.7	PRMT6
Brain Lower Grade Glioma	Temozolomide	G	ENSG00000170379.18	TCAF2
Brain Lower Grade Glioma	Temozolomide	G	ENSG00000173480.9	ZNF417
Brain Lower Grade Glioma	Temozolomide	G	ENSG00000111834.11	RSPH4A
Brain Lower Grade Glioma	Temozolomide	G	ENSG00000184216.10	IRAK1
Brain Lower Grade Glioma	Temozolomide	G	ENSG00000153029.13	MR1
Brain Lower Grade Glioma	Temozolomide	G	ENSG00000124570.16	SERPINB6
Brain Lower Grade Glioma	Temozolomide	G	ENSG00000026508.15	CD44
Brain Lower Grade Glioma	Temozolomide	G	ENSG00000147010.16	SH3KBP1
Brain Lower Grade Glioma	Temozolomide	G	ENSG00000225963.6	AC009950.2
Brain Lower Grade Glioma	Temozolomide	G	ENSG00000165458.12	INPPL1
Brain Lower Grade Glioma	Temozolomide	G	ENSG00000251752.1	RNU4-29P
Brain Lower Grade Glioma	Temozolomide	G	ENSG00000116273.5	PHF13
Brain Lower Grade Glioma	Temozolomide	G	ENSG00000248333.6	CDK11B
Brain Lower Grade Glioma	Temozolomide	G	ENSG00000128335.12	APOL2
Brain Lower Grade Glioma	Temozolomide	G	ENSG00000150637.7	CD226
Brain Lower Grade Glioma	Temozolomide	G	ENSG00000133962.6	CATSPERB
Brain Lower Grade Glioma	Temozolomide	G	ENSG00000155760.2	FZD7
Brain Lower Grade Glioma	Temozolomide	G	ENSG00000106034.16	CPED1
Brain Lower Grade Glioma	Temozolomide	G	ENSG00000211780.3	TRAV6
Brain Lower Grade Glioma	Temozolomide	G	ENSG00000183798.4	EMILIN3
Brain Lower Grade Glioma	Temozolomide	G	ENSG00000081059.18	TCF7
Brain Lower Grade Glioma	Temozolomide	G	ENSG00000198538.9	ZNF28
Brain Lower Grade Glioma	Temozolomide	G	ENSG00000198730.6	CTR9
Brain Lower Grade Glioma	Temozolomide	G	ENSG00000113263.11	ITK
Brain Lower Grade Glioma	Temozolomide	G	ENSG00000263002.6	ZNF234
Brain Lower Grade Glioma	Temozolomide	G	ENSG00000142606.14	MMEL1
Brain Lower Grade Glioma	Temozolomide	H	ENSG00000224870.5	RP4-758J18.2
Brain Lower Grade Glioma	Temozolomide	H	ENSG00000066336.10	SPI1
Brain Lower Grade Glioma	Temozolomide	H	ENSG00000182487.11	NCF1B
Brain Lower Grade Glioma	Temozolomide	H	ENSG00000171812.9	COL8A2
Brain Lower Grade Glioma	Temozolomide	H	ENSG00000188015.8	S100A3
Brain Lower Grade Glioma	Temozolomide	H	ENSG00000105967.14	TFEC
Brain Lower Grade Glioma	Temozolomide	H	ENSG00000174130.11	TLR6
Brain Lower Grade Glioma	Temozolomide	H	ENSG00000152580.8	IGSF10
Brain Lower Grade Glioma	Temozolomide	H	ENSG00000090554.11	FLT3LG
Brain Lower Grade Glioma	Temozolomide	H	ENSG00000273247.4	RP11-83A24.2
Brain Lower Grade Glioma	Temozolomide	H	ENSG00000085514.14	PILRA
Brain Lower Grade Glioma	Temozolomide	H	ENSG00000131401.10	NAPSB
Brain Lower Grade Glioma	Temozolomide	H	ENSG00000167613.14	LAIR1
Brain Lower Grade Glioma	Temozolomide	H	ENSG00000235568.5	NFAM1
Brain Lower Grade Glioma	Temozolomide	H	ENSG00000181856.13	SLC2A4
Brain Lower Grade Glioma	Temozolomide	H	ENSG00000102445.17	KIAA0226L
Brain Lower Grade Glioma	Temozolomide	H	ENSG00000119535.16	CSF3R
Brain Lower Grade Glioma	Temozolomide	H	ENSG00000148483.8	TMEM236
Brain Lower Grade Glioma	Temozolomide	H	ENSG00000110934.9	BIN2
Brain Lower Grade Glioma	Temozolomide	H	ENSG00000244413.1	RP11-1057B8.1
Brain Lower Grade Glioma	Temozolomide	H	ENSG00000087253.10	LPCAT2
Brain Lower Grade Glioma	Temozolomide	H	ENSG00000171700.12	RGS19
Brain Lower Grade Glioma	Temozolomide	H	ENSG00000124299.12	PEPD
Brain Lower Grade Glioma	Temozolomide	H	ENSG00000156804.6	FBXO32
Brain Lower Grade Glioma	Temozolomide	H	ENSG00000197746.12	PSAP
Brain Lower Grade Glioma	Temozolomide	H	ENSG00000140030.5	GPR65
Brain Lower Grade Glioma	Temozolomide	H	ENSG00000017427.14	IGF1
Brain Lower Grade Glioma	Temozolomide	H	ENSG00000172037.12	LAMB2
Brain Lower Grade Glioma	Temozolomide	H	ENSG00000134061.5	CD180
Brain Lower Grade Glioma	Temozolomide	H	ENSG00000261359.2	PYCARD-AS1
Brain Lower Grade Glioma	Temozolomide	H	ENSG00000059377.14	TBXAS1
Brain Lower Grade Glioma	Temozolomide	H	ENSG00000247774.5	PCED1B-AS1
Brain Lower Grade Glioma	Temozolomide	H	ENSG00000093072.14	CECR1
Brain Lower Grade Glioma	Temozolomide	H	ENSG00000143226.12	FCGR2A
Brain Lower Grade Glioma	Temozolomide	H	ENSG00000185862.6	EVI2B
Brain Lower Grade Glioma	Temozolomide	H	ENSG00000262222.1	RP11-876N24.4
Brain Lower Grade Glioma	Temozolomide	H	ENSG00000198445.4	CCT8L2
Brain Lower Grade Glioma	Temozolomide	H	ENSG00000168765.14	GSTM4
Brain Lower Grade Glioma	Temozolomide	H	ENSG00000081237.17	PTPRC
Brain Lower Grade Glioma	Temozolomide	H	ENSG00000133246.10	PRAM1
Brain Lower Grade Glioma	Temozolomide	H	ENSG00000164342.11	TLR3
Brain Lower Grade Glioma	Temozolomide	H	ENSG00000163219.10	ARHGAP25
Brain Lower Grade Glioma	Temozolomide	H	ENSG00000105851.9	PIK3CG
Brain Lower Grade Glioma	Temozolomide	H	ENSG00000116473.13	RAP1A
Brain Lower Grade Glioma	Temozolomide	H	ENSG00000228436.2	RP5-864K19.4
Brain Lower Grade Glioma	Temozolomide	H	ENSG00000038945.13	MSR1
Brain Lower Grade Glioma	Temozolomide	H	ENSG00000126088.11	UROD
Brain Lower Grade Glioma	Temozolomide	H	ENSG00000137474.18	MYO7A
Brain Lower Grade Glioma	Temozolomide	H	ENSG00000228192.6	RP11-342M1.3
Brain Lower Grade Glioma	Temozolomide	H	ENSG00000150782.10	IL18
Brain Lower Grade Glioma	Temozolomide	H	ENSG00000008226.18	DLEC1
Brain Lower Grade Glioma	Temozolomide	H	ENSG00000197888.2	UGT2B17
Brain Lower Grade Glioma	Temozolomide	H	ENSG00000141968.6	VAV1
Brain Lower Grade Glioma	Temozolomide	H	ENSG00000174370.8	C11orf45
Brain Lower Grade Glioma	Temozolomide	H	ENSG00000086730.15	LAT2
Brain Lower Grade Glioma	Temozolomide	H	ENSG00000170909.12	OSCAR
Brain Lower Grade Glioma	Temozolomide	H	ENSG00000161929.13	SCIMP
Brain Lower Grade Glioma	Temozolomide	H	ENSG00000127951.5	FGL2
Brain Lower Grade Glioma	Temozolomide	H	ENSG00000141519.13	CCDC40
Brain Lower Grade Glioma	Temozolomide	H	ENSG00000143110.10	C1orf162
Brain Lower Grade Glioma	Temozolomide	H	ENSG00000168918.12	INPP5D
Brain Lower Grade Glioma	Temozolomide	H	ENSG00000142347.15	MYO1F
Brain Lower Grade Glioma	Temozolomide	H	ENSG00000251503.6	APITD1-CORT
Brain Lower Grade Glioma	Temozolomide	H	ENSG00000166928.9	MS4A14
Brain Lower Grade Glioma	Temozolomide	H	ENSG00000184454.6	NCMAP
Brain Lower Grade Glioma	Temozolomide	H	ENSG00000197580.10	BCO2
Brain Lower Grade Glioma	Temozolomide	H	ENSG00000126246.8	IGFLR1
Brain Lower Grade Glioma	Temozolomide	H	ENSG00000165178.9	NCF1C
Brain Lower Grade Glioma	Temozolomide	H	ENSG00000145685.12	LHFPL2
Brain Lower Grade Glioma	Temozolomide	H	ENSG00000132470.12	ITGB4
Brain Lower Grade Glioma	Temozolomide	H	ENSG00000138964.15	PARVG
Brain Lower Grade Glioma	Temozolomide	H	ENSG00000010671.14	BTK
Brain Lower Grade Glioma	Temozolomide	H	ENSG00000100336.16	APOL4
Brain Lower Grade Glioma	Temozolomide	H	ENSG00000174125.6	TLR1
Brain Lower Grade Glioma	Temozolomide	H	ENSG00000132965.8	ALOX5AP
Brain Lower Grade Glioma	Temozolomide	H	ENSG00000169413.2	RNASE6
Brain Lower Grade Glioma	Temozolomide	H	ENSG00000106560.9	GIMAP2
Brain Lower Grade Glioma	Temozolomide	H	ENSG00000139679.14	LPAR6
Brain Lower Grade Glioma	Temozolomide	H	ENSG00000155465.17	SLC7A7
Brain Lower Grade Glioma	Temozolomide	H	ENSG00000172243.16	CLEC7A
Brain Lower Grade Glioma	Temozolomide	H	ENSG00000108798.7	ABI3
Brain Lower Grade Glioma	Temozolomide	H	ENSG00000163154.5	TNFAIP8L2
Brain Lower Grade Glioma	Temozolomide	H	ENSG00000158517.12	NCF1
Brain Lower Grade Glioma	Temozolomide	H	ENSG00000117643.13	MAN1C1
Brain Lower Grade Glioma	Temozolomide	H	ENSG00000175489.9	LRRC25
Brain Lower Grade Glioma	Temozolomide	H	ENSG00000180353.9	HCLS1
Brain Lower Grade Glioma	Temozolomide	H	ENSG00000165588.15	OTX2
Brain Lower Grade Glioma	Temozolomide	H	ENSG00000163803.11	PLB1
Brain Lower Grade Glioma	Temozolomide	H	ENSG00000197980.10	LEKR1
Brain Lower Grade Glioma	Temozolomide	H	ENSG00000012779.9	ALOX5
Brain Lower Grade Glioma	Temozolomide	H	ENSG00000182183.13	FAM159A
Brain Lower Grade Glioma	Temozolomide	H	ENSG00000023902.12	PLEKHO1
Brain Lower Grade Glioma	Temozolomide	H	ENSG00000185436.10	IFNLR1
Brain Lower Grade Glioma	Temozolomide	H	ENSG00000245848.2	CEBPA
Brain Lower Grade Glioma	Temozolomide	H	ENSG00000100060.16	MFNG
Brain Lower Grade Glioma	Temozolomide	H	ENSG00000237987.1	RP11-503C24.2
Brain Lower Grade Glioma	Temozolomide	H	ENSG00000175857.7	GAPT
Brain Lower Grade Glioma	Temozolomide	H	ENSG00000105771.12	SMG9
Brain Lower Grade Glioma	Temozolomide	H	ENSG00000187808.4	SOWAHD
Brain Lower Grade Glioma	Temozolomide	H	ENSG00000137841.10	PLCB2
Brain Lower Grade Glioma	Temozolomide	H	ENSG00000204540.9	PSORS1C1
Brain Lower Grade Glioma	Temozolomide	H	ENSG00000104894.10	CD37
Brain Lower Grade Glioma	Temozolomide	H	ENSG00000101916.11	TLR8
Brain Lower Grade Glioma	Temozolomide	H	ENSG00000187796.12	CARD9
Brain Lower Grade Glioma	Temozolomide	H	ENSG00000105559.10	PLEKHA4
Brain Lower Grade Glioma	Temozolomide	H	ENSG00000152213.3	ARL11
Brain Lower Grade Glioma	Temozolomide	H	ENSG00000186501.13	TMEM222
Brain Lower Grade Glioma	Temozolomide	H	ENSG00000197520.9	FAM177B
Brain Lower Grade Glioma	Temozolomide	H	ENSG00000242574.7	HLA-DMB
Brain Lower Grade Glioma	Temozolomide	H	ENSG00000018280.15	SLC11A1
Brain Lower Grade Glioma	Temozolomide	H	ENSG00000204252.11	HLA-DOA
Brain Lower Grade Glioma	Temozolomide	H	ENSG00000224389.7	C4B
Brain Lower Grade Glioma	Temozolomide	H	ENSG00000122122.9	SASH3
Brain Lower Grade Glioma	Temozolomide	H	ENSG00000105339.9	DENND3
Brain Lower Grade Glioma	Temozolomide	H	ENSG00000133574.8	GIMAP4
Brain Lower Grade Glioma	Temozolomide	H	ENSG00000273258.1	RP11-394I13.3
Brain Lower Grade Glioma	Temozolomide	H	ENSG00000128335.12	APOL2
Brain Lower Grade Glioma	Temozolomide	H	ENSG00000150637.7	CD226
Brain Lower Grade Glioma	Temozolomide	H	ENSG00000106034.16	CPED1
Brain Lower Grade Glioma	Temozolomide	I	ENSG00000001461.15	NIPAL3
Brain Lower Grade Glioma	Temozolomide	I	ENSG00000267446.1	CTB-39G8.2
Brain Lower Grade Glioma	Temozolomide	I	ENSG00000239305.5	RNF103
Brain Lower Grade Glioma	Temozolomide	I	ENSG00000042445.12	RETSAT
Brain Lower Grade Glioma	Temozolomide	I	ENSG00000063127.14	SLC6A16
Brain Lower Grade Glioma	Temozolomide	I	ENSG00000108771.11	DHX58
Brain Lower Grade Glioma	Temozolomide	I	ENSG00000249917.2	LINC00536
Brain Lower Grade Glioma	Temozolomide	I	ENSG00000038002.7	AGA
Brain Lower Grade Glioma	Temozolomide	I	ENSG00000272760.1	RP11-5C23.1
Brain Lower Grade Glioma	Temozolomide	I	ENSG00000135272.8	MDFIC
Brain Lower Grade Glioma	Temozolomide	I	ENSG00000044115.19	CTNNA1
Brain Lower Grade Glioma	Temozolomide	J	ENSG00000109805.8	NCAPG
Brain Lower Grade Glioma	Temozolomide	J	ENSG00000085999.10	RAD54L
Brain Lower Grade Glioma	Temozolomide	J	ENSG00000138778.10	CENPE
Brain Lower Grade Glioma	Temozolomide	J	ENSG00000117650.11	NEK2
Brain Lower Grade Glioma	Temozolomide	J	ENSG00000176678.5	FOXL1
Brain Lower Grade Glioma	Temozolomide	J	ENSG00000122483.16	CCDC18
Brain Lower Grade Glioma	Temozolomide	J	ENSG00000126787.11	DLGAP5
Brain Lower Grade Glioma	Temozolomide	J	ENSG00000161800.11	RACGAP1
Brain Lower Grade Glioma	Temozolomide	J	ENSG00000131747.13	TOP2A
Brain Lower Grade Glioma	Temozolomide	J	ENSG00000154839.8	SKA1
Brain Lower Grade Glioma	Temozolomide	J	ENSG00000024526.15	DEPDC1
Brain Lower Grade Glioma	Temozolomide	J	ENSG00000115163.13	CENPA
Brain Lower Grade Glioma	Temozolomide	J	ENSG00000117724.11	CENPF
Brain Lower Grade Glioma	Temozolomide	J	ENSG00000093009.8	CDC45
Brain Lower Grade Glioma	Temozolomide	J	ENSG00000088325.14	TPX2
Brain Lower Grade Glioma	Temozolomide	J	ENSG00000184661.12	CDCA2
Brain Lower Grade Glioma	Temozolomide	J	ENSG00000075702.15	WDR62
Brain Lower Grade Glioma	Temozolomide	J	ENSG00000165490.11	DDIAS
Brain Lower Grade Glioma	Temozolomide	J	ENSG00000080986.11	NDC80
Brain Lower Grade Glioma	Temozolomide	J	ENSG00000161888.10	SPC24
Brain Lower Grade Glioma	Temozolomide	J	ENSG00000099956.16	SMARCB1
Brain Lower Grade Glioma	Temozolomide	J	ENSG00000166851.13	PLK1
Brain Lower Grade Glioma	Temozolomide	J	ENSG00000075218.17	GTSE1
Brain Lower Grade Glioma	Temozolomide	J	ENSG00000189057.9	FAM111B
Brain Lower Grade Glioma	Temozolomide	J	ENSG00000171848.12	RRM2
Brain Lower Grade Glioma	Temozolomide	J	ENSG00000146918.18	NCAPG2
Brain Lower Grade Glioma	Temozolomide	J	ENSG00000123219.11	CENPK
Brain Lower Grade Glioma	Temozolomide	J	ENSG00000066279.15	ASPM
Brain Lower Grade Glioma	Temozolomide	J	ENSG00000117399.12	CDC20
Brain Lower Grade Glioma	Temozolomide	J	ENSG00000090889.11	KIF4A
Brain Lower Grade Glioma	Temozolomide	J	ENSG00000013810.17	TACC3
Brain Lower Grade Glioma	Temozolomide	J	ENSG00000139354.9	GAS2L3
Brain Lower Grade Glioma	Temozolomide	J	ENSG00000068489.11	PRR11
Brain Lower Grade Glioma	Temozolomide	J	ENSG00000177302.13	TOP3A
Brain Lower Grade Glioma	Temozolomide	J	ENSG00000109674.3	NEIL3
Brain Lower Grade Glioma	Temozolomide	J	ENSG00000148773.11	MKI67
Brain Lower Grade Glioma	Temozolomide	J	ENSG00000198937.8	CCDC167
Brain Lower Grade Glioma	Temozolomide	J	ENSG00000158402.17	CDC25C
Brain Lower Grade Glioma	Temozolomide	J	ENSG00000135476.10	ESPL1
Brain Lower Grade Glioma	Temozolomide	J	ENSG00000123485.10	HJURP
Brain Lower Grade Glioma	Temozolomide	J	ENSG00000101057.14	MYBL2
Brain Lower Grade Glioma	Temozolomide	J	ENSG00000142945.11	KIF2C
Brain Lower Grade Glioma	Temozolomide	J	ENSG00000140525.16	FANCI
Brain Lower Grade Glioma	Temozolomide	J	ENSG00000137812.18	CASC5
Brain Lower Grade Glioma	Temozolomide	J	ENSG00000168393.11	DTYMK
Brain Lower Grade Glioma	Temozolomide	J	ENSG00000129173.11	E2F8
Brain Lower Grade Glioma	Temozolomide	J	ENSG00000174371.15	EXO1
Brain Lower Grade Glioma	Temozolomide	J	ENSG00000106462.9	EZH2
Brain Lower Grade Glioma	Temozolomide	J	ENSG00000271936.1	RP11-443B20.1
Brain Lower Grade Glioma	Temozolomide	J	ENSG00000175063.15	UBE2C
Brain Lower Grade Glioma	Temozolomide	J	ENSG00000146670.8	CDCA5
Brain Lower Grade Glioma	Temozolomide	J	ENSG00000168116.12	KIAA1586
Brain Lower Grade Glioma	Temozolomide	J	ENSG00000165304.6	MELK
Brain Lower Grade Glioma	Temozolomide	J	ENSG00000111206.11	FOXM1
Brain Lower Grade Glioma	Temozolomide	J	ENSG00000176890.14	TYMS
Brain Lower Grade Glioma	Temozolomide	J	ENSG00000135451.11	TROAP
Brain Lower Grade Glioma	Temozolomide	J	ENSG00000206647.1	SNORA2
Brain Lower Grade Glioma	Temozolomide	J	ENSG00000165244.6	ZNF367
Brain Lower Grade Glioma	Temozolomide	J	ENSG00000280206.1	CTB-193M12.5
Brain Lower Grade Glioma	Temozolomide	J	ENSG00000187951.9	ARHGAP11B
Brain Lower Grade Glioma	Temozolomide	J	ENSG00000157510.12	AFAP1L1
Brain Lower Grade Glioma	Temozolomide	J	ENSG00000100526.18	CDKN3
Brain Lower Grade Glioma	Temozolomide	J	ENSG00000164611.11	PTTG1
Brain Lower Grade Glioma	Temozolomide	J	ENSG00000198826.9	ARHGAP11A
Brain Lower Grade Glioma	Temozolomide	J	ENSG00000140451.11	PIF1
Brain Lower Grade Glioma	Temozolomide	J	ENSG00000121152.8	NCAPH
Brain Lower Grade Glioma	Temozolomide	J	ENSG00000137807.12	KIF23
Brain Lower Grade Glioma	Temozolomide	J	ENSG00000137804.11	NUSAP1
Brain Lower Grade Glioma	Temozolomide	J	ENSG00000171320.13	ESCO2
Brain Lower Grade Glioma	Temozolomide	J	ENSG00000113368.10	LMNB1
Brain Lower Grade Glioma	Temozolomide	J	ENSG00000169607.11	CKAP2L
Brain Lower Grade Glioma	Temozolomide	J	ENSG00000092853.12	CLSPN
Brain Lower Grade Glioma	Temozolomide	J	ENSG00000213923.9	CSNK1E
Brain Lower Grade Glioma	Temozolomide	J	ENSG00000237649.6	KIFC1
Brain Lower Grade Glioma	Temozolomide	J	ENSG00000165480.14	SKA3
[truncated: 2,935 more rows]
